# Supplementary material for: RNA-seq based transcriptomic analysis uncovers α-linolenic acid and jasmonic acid biosynthesis pathways respond to cold acclimation in Camellia japonica
Source: Sci Rep. 2016 Nov 7;6:36463. doi: 10.1038/srep36463 (PMC5098223; doi:10.1038/srep36463)
Supplement: Supplementary Table 5 [file srep36463-s2.xls]

## Sheet: Sheet1
Supplementary Table 5. Cold-responsive transcription factor genes.
Gene ID	A. thaliana orthologue	E-value	Family	Short_description
c128406_g4	AT4G36920.2	2e-37	AP2	Integrase-type DNA-binding superfamily protein
c126779_g5	AT2G28550.2	1e-51	AP2	related to AP2.7
c105286_g1	AT4G36920.2	3e-16	AP2	Integrase-type DNA-binding superfamily protein
c115819_g12	AT2G28550.2	8e-28	AP2	related to AP2.7
c115542_g2	AT2G41710.1	2e-88	AP2	Integrase-type DNA-binding superfamily protein
c121428_g1	AT4G37750.1	4e-48	AP2	Integrase-type DNA-binding superfamily protein
c129367_g1	AT4G36920.2	2e-77	AP2	Integrase-type DNA-binding superfamily protein
c122692_g1	AT2G28550.2	9e-22	AP2	related to AP2.7
c123042_g2	AT2G28550.2	6e-65	AP2	related to AP2.7
c115819_g10	AT4G36920.2	5e-11	AP2	Integrase-type DNA-binding superfamily protein
c115392_g1	AT2G28550.2	2e-13	AP2	related to AP2.7
c110833_g1	AT4G37750.1	1e-20	AP2	Integrase-type DNA-binding superfamily protein
c124730_g3	AT5G17430.1	3e-16	AP2	Integrase-type DNA-binding superfamily protein
c129847_g2	AT4G37750.1	2e-108	AP2	Integrase-type DNA-binding superfamily protein
c123409_g1	AT1G30330.1	2e-39	ARF	auxin response factor 6
c118766_g1	AT4G23980.1	4e-160	ARF	auxin response factor 9
c108959_g1	AT5G62000.4	7e-120	ARF	auxin response factor 2
c122680_g3	AT4G30080.1	0	ARF	auxin response factor 16
c112820_g1	AT5G62000.3	2e-53	ARF	auxin response factor 2
c112820_g2	AT5G62000.3	1e-18	ARF	auxin response factor 2
c116484_g1	AT1G19850.1	0	ARF	Transcriptional factor B3 family protein / auxin-responsive factor AUX/IAA-related
c124741_g2	AT5G60450.1	2e-31	ARF	auxin response factor 4
c120904_g1	AT4G30080.1	6e-45	ARF	auxin response factor 16
c119201_g3	AT1G19220.1	4e-143	ARF	auxin response factor 19
c123409_g4	AT1G30330.1	2e-96	ARF	auxin response factor 6
c129429_g3	AT5G37020.2	4e-85	ARF	auxin response factor 8
c129429_g1	AT5G37020.2	0	ARF	auxin response factor 8
c127550_g1	AT4G23980.2	4e-113	ARF	auxin response factor 9
c123235_g1	AT5G60450.1	5e-162	ARF	auxin response factor 4
c126783_g1	AT1G30330.1	2e-105	ARF	auxin response factor 6
c122651_g6	AT1G19220.1	0	ARF	auxin response factor 19
c125051_g1	AT4G30080.1	0	ARF	auxin response factor 16
c112597_g2	AT1G77850.1	9e-99	ARF	auxin response factor 17
c123974_g1	AT4G30080.1	1e-166	ARF	auxin response factor 16
c131167_g1	AT1G19220.1	5e-156	ARF	auxin response factor 19
c123343_g1	AT4G18020.6	4e-46	ARR-B	CheY-like two-component responsive regulator family protein
c131353_g1	AT3G16857.1	3e-16	ARR-B	response regulator 1
c126350_g1	AT4G16110.1	1e-171	ARR-B	response regulator 2
c119462_g1	AT2G25180.1	5e-91	ARR-B	response regulator 12
c125983_g1	AT5G07210.1	2e-11	ARR-B	response regulator 21
c121173_g2	AT2G25180.1	1e-18	ARR-B	response regulator 12
c119882_g2	AT2G01760.1	2e-12	ARR-B	response regulator 14
c111989_g4	AT2G25180.1	6e-11	ARR-B	response regulator 12
c129567_g3	AT1G67710.1	3e-92	ARR-B	response regulator 11
c116427_g3	AT4G16110.1	8e-32	ARR-B	response regulator 2
c130921_g4	AT2G30470.1	9e-27	B3	high-level expression of sugar-inducible gene 2
c107148_g1	AT4G21550.1	2e-35	B3	VP1/ABI3-like 3
c112089_g1	AT4G32010.1	4e-104	B3	HSI2-like 1
c114962_g2	AT4G31680.1	7e-17	B3	Transcriptional factor B3 family protein
c131882_g1	AT3G53310.1	2e-13	B3	AP2/B3-like transcriptional factor family protein
c114348_g1	AT5G66980.1	9e-39	B3	AP2/B3-like transcriptional factor family protein
c132934_g1	AT5G06250.2	8e-52	B3	AP2/B3-like transcriptional factor family protein
c113211_g1	AT5G66980.1	1e-27	B3	AP2/B3-like transcriptional factor family protein
c124089_g1	AT2G46870.1	6e-62	B3	AP2/B3-like transcriptional factor family protein
c131688_g2	AT2G30470.1	2e-104	B3	high-level expression of sugar-inducible gene 2
c130921_g1	AT4G32010.1	2e-146	B3	HSI2-like 1
c125818_g1	AT3G19184.1	5e-28	B3	AP2/B3-like transcriptional factor family protein
c120475_g2	AT4G33280.1	2e-15	B3	AP2/B3-like transcriptional factor family protein
c103316_g1	AT5G66980.1	1e-20	B3	AP2/B3-like transcriptional factor family protein
c93615_g1	AT4G31690.1	8e-26	B3	Transcriptional factor B3 family protein
c123514_g1	AT5G42700.1	9e-27	B3	AP2/B3-like transcriptional factor family protein
c111771_g1	AT2G24645.1	1e-21	B3	Transcriptional factor B3 family protein
c115385_g1	AT4G32010.1	7e-14	B3	HSI2-like 1
c120250_g5	AT3G18990.1	4e-13	B3	AP2/B3-like transcriptional factor family protein
c125564_g3	AT2G21240.2	4e-29	BBR-BPC	basic pentacysteine 4
c120515_g8	AT2G21240.2	5e-26	BBR-BPC	basic pentacysteine 4
c125741_g2	AT5G42520.1	7e-56	BBR-BPC	basic pentacysteine 6
c125805_g5	AT2G21240.2	3e-100	BBR-BPC	basic pentacysteine 4
c104808_g1	AT2G21240.2	2e-41	BBR-BPC	basic pentacysteine 4
c129165_g3	AT5G42520.1	2e-136	BBR-BPC	basic pentacysteine 6
c110823_g3	AT1G78700.1	3e-94	BES1	BES1/BZR1 homolog 4
c119727_g2	AT2G45880.1	0	BES1	beta-amylase 7
c129085_g1	AT1G78700.1	1e-23	BES1	BES1/BZR1 homolog 4
c132623_g1	AT2G45880.1	2e-38	BES1	beta-amylase 7
c129687_g3	AT2G45880.1	4e-81	BES1	beta-amylase 7
c126670_g1	AT2G45880.1	1e-97	BES1	beta-amylase 7
c132228_g1	AT1G78700.1	1e-74	BES1	BES1/BZR1 homolog 4
c112378_g1	AT2G45880.1	0	BES1	beta-amylase 7
c132170_g4	AT2G45880.1	5e-68	BES1	beta-amylase 7
c128421_g2	AT1G75080.2	2e-63	BES1	Brassinosteroid signalling positive regulator (BZR1) family protein
c131884_g6	AT2G45880.1	8e-81	BES1	beta-amylase 7
c125907_g3	AT1G75080.2	3e-78	BES1	Brassinosteroid signalling positive regulator (BZR1) family protein
c125907_g5	AT1G75080.2	3e-62	BES1	Brassinosteroid signalling positive regulator (BZR1) family protein
c107333_g1	AT3G22100.1	5e-28	bHLH	basic helix-loop-helix (bHLH) DNA-binding superfamily protein
c122932_g2	AT2G40200.1	2e-46	bHLH	basic helix-loop-helix (bHLH) DNA-binding superfamily protein
c120297_g1	AT4G37850.1	8e-28	bHLH	basic helix-loop-helix (bHLH) DNA-binding superfamily protein
c125114_g2	AT1G72210.1	7e-70	bHLH	basic helix-loop-helix (bHLH) DNA-binding superfamily protein
c119783_g2	AT4G00050.1	3e-45	bHLH	basic helix-loop-helix (bHLH) DNA-binding superfamily protein
c130143_g6	AT3G19860.1	1e-73	bHLH	basic helix-loop-helix (bHLH) DNA-binding superfamily protein
c120347_g3	AT1G35460.1	3e-71	bHLH	basic helix-loop-helix (bHLH) DNA-binding superfamily protein
c110868_g3	AT4G00870.1	6e-51	bHLH	basic helix-loop-helix (bHLH) DNA-binding superfamily protein
c119214_g5	AT1G59640.1	2e-15	bHLH	BIG PETAL P
c131128_g5	AT4G17880.1	2e-69	bHLH	Basic helix-loop-helix (bHLH) DNA-binding family protein
c127526_g4	AT3G50330.1	5e-20	bHLH	basic helix-loop-helix (bHLH) DNA-binding superfamily protein
c95528_g1	AT1G72210.1	2e-57	bHLH	basic helix-loop-helix (bHLH) DNA-binding superfamily protein
c122336_g2	AT4G09820.1	4e-47	bHLH	basic helix-loop-helix (bHLH) DNA-binding superfamily protein
c128867_g1	AT5G57150.1	7e-61	bHLH	basic helix-loop-helix (bHLH) DNA-binding superfamily protein
c116865_g3	AT3G23210.1	2e-27	bHLH	basic helix-loop-helix (bHLH) DNA-binding superfamily protein
c102550_g1	AT4G00050.1	2e-18	bHLH	basic helix-loop-helix (bHLH) DNA-binding superfamily protein
c130928_g3	AT4G16430.1	3e-97	bHLH	basic helix-loop-helix (bHLH) DNA-binding superfamily protein
c128916_g4	AT1G01260.3	0	bHLH	basic helix-loop-helix (bHLH) DNA-binding superfamily protein
c116089_g1	AT5G01310.1	0	bHLH	APRATAXIN-like
c123787_g3	AT4G00050.1	6e-32	bHLH	basic helix-loop-helix (bHLH) DNA-binding superfamily protein
c123551_g2	AT4G00870.1	6e-56	bHLH	basic helix-loop-helix (bHLH) DNA-binding superfamily protein
c133267_g2	AT1G73830.2	4e-22	bHLH	BR enhanced expression 3
c109525_g1	AT3G06590.2	1e-29	bHLH	basic helix-loop-helix (bHLH) DNA-binding superfamily protein
c131575_g4	AT3G06590.2	3e-35	bHLH	basic helix-loop-helix (bHLH) DNA-binding superfamily protein
c122330_g2	AT4G29100.1	3e-53	bHLH	basic helix-loop-helix (bHLH) DNA-binding superfamily protein
c114073_g7	AT1G32640.1	3e-48	bHLH	Basic helix-loop-helix (bHLH) DNA-binding family protein
c102155_g1	AT2G31280.1	4e-14	bHLH	conserved peptide upstream open reading frame 7
c131538_g1	AT2G31280.3	5e-12	bHLH	conserved peptide upstream open reading frame 7
c120783_g3	AT2G43140.2	5e-39	bHLH	basic helix-loop-helix (bHLH) DNA-binding superfamily protein
c107922_g1	AT1G10610.1	9e-36	bHLH	basic helix-loop-helix (bHLH) DNA-binding superfamily protein
c127421_g4	AT4G17880.1	1e-22	bHLH	Basic helix-loop-helix (bHLH) DNA-binding family protein
c111901_g6	AT1G59640.1	8e-92	bHLH	BIG PETAL P
c102940_g1	AT1G73830.2	4e-15	bHLH	BR enhanced expression 3
c123786_g4	AT4G20970.1	2e-12	bHLH	basic helix-loop-helix (bHLH) DNA-binding superfamily protein
c101701_g1	AT2G31280.1	1e-18	bHLH	conserved peptide upstream open reading frame 7
c123952_g1	AT2G31280.2	3e-13	bHLH	conserved peptide upstream open reading frame 7
c129952_g4	AT2G31280.1	5e-15	bHLH	conserved peptide upstream open reading frame 7
c118048_g3	AT5G54680.1	6e-68	bHLH	basic helix-loop-helix (bHLH) DNA-binding superfamily protein
c129826_g2	AT5G48560.1	6e-28	bHLH	basic helix-loop-helix (bHLH) DNA-binding superfamily protein
c113468_g2	AT5G41315.1	2e-109	bHLH	basic helix-loop-helix (bHLH) DNA-binding superfamily protein
c129589_g1	AT5G48560.1	2e-18	bHLH	basic helix-loop-helix (bHLH) DNA-binding superfamily protein
c114073_g6	AT4G16430.1	3e-16	bHLH	basic helix-loop-helix (bHLH) DNA-binding superfamily protein
c117739_g1	AT3G26744.4	2e-81	bHLH	basic helix-loop-helix (bHLH) DNA-binding superfamily protein
c123551_g1	AT1G32640.1	9e-131	bHLH	Basic helix-loop-helix (bHLH) DNA-binding family protein
c122039_g2	AT4G37850.1	5e-50	bHLH	basic helix-loop-helix (bHLH) DNA-binding superfamily protein
c124191_g1	AT1G27660.1	6e-57	bHLH	basic helix-loop-helix (bHLH) DNA-binding superfamily protein
c107922_g2	AT2G16910.1	3e-22	bHLH	basic helix-loop-helix (bHLH) DNA-binding superfamily protein
c112534_g6	AT4G00050.1	5e-27	bHLH	basic helix-loop-helix (bHLH) DNA-binding superfamily protein
c122998_g6	AT4G09820.1	2e-108	bHLH	basic helix-loop-helix (bHLH) DNA-binding superfamily protein
c114870_g1	AT3G56970.1	6e-26	bHLH	basic helix-loop-helix (bHLH) DNA-binding superfamily protein
c131985_g4	AT3G07340.1	4e-14	bHLH	basic helix-loop-helix (bHLH) DNA-binding superfamily protein
c132592_g3	AT2G31280.1	5e-41	bHLH	conserved peptide upstream open reading frame 7
c125105_g3	AT4G02590.3	2e-50	bHLH	basic helix-loop-helix (bHLH) DNA-binding superfamily protein
c130843_g1	AT2G31730.1	2e-19	bHLH	basic helix-loop-helix (bHLH) DNA-binding superfamily protein
c116770_g5	AT2G42280.1	7e-42	bHLH	basic helix-loop-helix (bHLH) DNA-binding superfamily protein
c113650_g1	AT5G41315.1	5e-157	bHLH	basic helix-loop-helix (bHLH) DNA-binding superfamily protein
c121472_g2	AT1G68920.3	8e-69	bHLH	basic helix-loop-helix (bHLH) DNA-binding superfamily protein
c106824_g1	AT4G36930.1	1e-47	bHLH	basic helix-loop-helix (bHLH) DNA-binding superfamily protein
c117327_g6	AT3G20640.1	3e-22	bHLH	basic helix-loop-helix (bHLH) DNA-binding superfamily protein
c110868_g1	AT4G17880.1	1e-14	bHLH	Basic helix-loop-helix (bHLH) DNA-binding family protein
c106425_g1	AT4G34530.1	3e-66	bHLH	cryptochrome-interacting basic-helix-loop-helix 1
c127964_g3	AT4G30980.1	6e-46	bHLH	LJRHL1-like 2
c122330_g4	AT4G29100.1	8e-35	bHLH	basic helix-loop-helix (bHLH) DNA-binding superfamily protein
c86066_g1	AT5G67060.1	2e-40	bHLH	basic helix-loop-helix (bHLH) DNA-binding superfamily protein
c131985_g5	AT5G48560.1	9e-48	bHLH	basic helix-loop-helix (bHLH) DNA-binding superfamily protein
c125058_g1	AT1G68810.1	8e-18	bHLH	basic helix-loop-helix (bHLH) DNA-binding superfamily protein
c126517_g4	AT2G42280.1	2e-55	bHLH	basic helix-loop-helix (bHLH) DNA-binding superfamily protein
c120060_g3	AT3G47640.3	1e-35	bHLH	basic helix-loop-helix (bHLH) DNA-binding superfamily protein
c128447_g1	AT1G09530.2	4e-66	bHLH	phytochrome interacting factor 3
c118616_g7	AT4G29930.2	6e-52	bHLH	basic helix-loop-helix (bHLH) DNA-binding superfamily protein
c109281_g1	AT5G50915.2	9e-39	bHLH	basic helix-loop-helix (bHLH) DNA-binding superfamily protein
c105920_g1	AT2G31280.1	2e-13	bHLH	conserved peptide upstream open reading frame 7
c112116_g1	AT5G43650.1	9e-19	bHLH	basic helix-loop-helix (bHLH) DNA-binding superfamily protein
c111901_g5	AT1G59640.1	4e-23	bHLH	BIG PETAL P
c122368_g2	AT1G69010.1	5e-69	bHLH	BES1-interacting Myc-like protein 2
c128896_g2	AT5G38860.1	8e-24	bHLH	BES1-interacting Myc-like protein 3
c125665_g5	AT5G65640.1	3e-87	bHLH	beta HLH protein 93
c113468_g1	AT5G41315.1	3e-43	bHLH	basic helix-loop-helix (bHLH) DNA-binding superfamily protein
c124961_g4	AT3G56770.1	5e-54	bHLH	basic helix-loop-helix (bHLH) DNA-binding superfamily protein
c114995_g2	AT2G46810.1	1e-52	bHLH	basic helix-loop-helix (bHLH) DNA-binding superfamily protein
c124560_g2	AT1G69010.1	2e-58	bHLH	BES1-interacting Myc-like protein 2
c128916_g2	AT1G01260.3	0	bHLH	basic helix-loop-helix (bHLH) DNA-binding superfamily protein
c100878_g1	AT4G37850.1	7e-40	bHLH	basic helix-loop-helix (bHLH) DNA-binding superfamily protein
c116923_g7	AT1G26945.1	1e-35	bHLH	basic helix-loop-helix (bHLH) DNA-binding superfamily protein
c122039_g1	AT4G37850.1	1e-55	bHLH	basic helix-loop-helix (bHLH) DNA-binding superfamily protein
c125688_g1	AT1G10120.1	3e-50	bHLH	basic helix-loop-helix (bHLH) DNA-binding superfamily protein
c106753_g2	AT3G06590.2	5e-38	bHLH	basic helix-loop-helix (bHLH) DNA-binding superfamily protein
c113922_g3	AT2G31730.1	4e-20	bHLH	basic helix-loop-helix (bHLH) DNA-binding superfamily protein
c114001_g1	AT2G42280.1	9e-18	bHLH	basic helix-loop-helix (bHLH) DNA-binding superfamily protein
c130303_g3	AT3G26744.4	2e-27	bHLH	basic helix-loop-helix (bHLH) DNA-binding superfamily protein
c106230_g1	AT1G18400.1	7e-42	bHLH	BR enhanced expression 1
c118447_g8	AT3G24140.1	2e-124	bHLH	basic helix-loop-helix (bHLH) DNA-binding superfamily protein
c127328_g2	AT3G57800.2	3e-90	bHLH	basic helix-loop-helix (bHLH) DNA-binding superfamily protein
c126460_g3	AT2G18300.2	2e-47	bHLH	basic helix-loop-helix (bHLH) DNA-binding superfamily protein
c114915_g1	AT3G07340.1	2e-19	bHLH	basic helix-loop-helix (bHLH) DNA-binding superfamily protein
c129533_g2	AT3G20640.1	9e-75	bHLH	basic helix-loop-helix (bHLH) DNA-binding superfamily protein
c112186_g1	AT1G75390.1	4e-12	bZIP	basic leucine-zipper 44
c108056_g1	AT2G40620.1	5e-64	bZIP	Basic-leucine zipper (bZIP) transcription factor family protein
c123237_g2	AT1G68640.1	4e-126	bZIP	bZIP transcription factor family protein
c119638_g1	AT1G06850.1	7e-46	bZIP	basic leucine-zipper 52
c125926_g1	AT2G46270.1	8e-22	bZIP	G-box binding factor 3
c106834_g1	AT1G08320.3	2e-23	bZIP	bZIP transcription factor family protein
c108911_g2	AT2G36270.1	2e-47	bZIP	Basic-leucine zipper (bZIP) transcription factor family protein
c90722_g2	AT3G62420.1	2e-16	bZIP	basic region/leucine zipper motif 53
c133106_g2	AT5G28770.2	2e-64	bZIP	bZIP transcription factor family protein
c123857_g4	AT4G35040.1	3e-16	bZIP	Basic-leucine zipper (bZIP) transcription factor family protein
c114063_g5	AT1G43700.1	3e-43	bZIP	VIRE2-interacting protein 1
c100362_g2	AT1G75390.1	2e-37	bZIP	basic leucine-zipper 44
c108963_g1	AT4G36730.2	3e-13	bZIP	G-box binding factor 1
c104728_g2	AT3G62420.1	8e-55	bZIP	basic region/leucine zipper motif 53
c131350_g2	AT3G56850.1	9e-82	bZIP	ABA-responsive element binding protein 3
c112186_g8	AT1G75390.2	2e-28	bZIP	basic leucine-zipper 44
c131265_g2	AT2G35530.1	7e-16	bZIP	basic region/leucine zipper transcription factor 16
c113277_g1	AT3G51960.1	1e-20	bZIP	basic leucine zipper 24
c152065_g1	AT3G30530.1	1e-49	bZIP	basic leucine-zipper 42
c119677_g5	AT1G43700.1	2e-20	bZIP	VIRE2-interacting protein 1
c124254_g3	AT3G56850.1	1e-37	bZIP	ABA-responsive element binding protein 3
c131265_g3	AT4G36730.2	2e-19	bZIP	G-box binding factor 1
c116350_g7	AT1G22070.1	4e-21	bZIP	TGA1A-related gene 3
c126521_g1	AT4G35040.1	4e-102	bZIP	Basic-leucine zipper (bZIP) transcription factor family protein
c114103_g1	AT3G30530.1	3e-40	bZIP	basic leucine-zipper 42
c116350_g6	AT5G65210.5	8e-108	bZIP	bZIP transcription factor family protein
c126432_g2	AT4G34590.1	1e-40	bZIP	G-box binding factor 6
c127472_g2	AT2G36270.1	5e-26	bZIP	Basic-leucine zipper (bZIP) transcription factor family protein
c104728_g1	AT3G62420.1	1e-53	bZIP	basic region/leucine zipper motif 53
c106834_g3	AT1G08320.2	5e-174	bZIP	bZIP transcription factor family protein
c119005_g1	AT4G36730.2	7e-23	bZIP	G-box binding factor 1
c119144_g6	AT3G12250.5	4e-13	bZIP	TGACG motif-binding factor 6
c107081_g1	AT3G49760.1	4e-22	bZIP	basic leucine-zipper 5
c119995_g2	AT3G12250.5	2e-49	bZIP	TGACG motif-binding factor 6
c117554_g3	AT3G58120.1	1e-58	bZIP	Basic-leucine zipper (bZIP) transcription factor family protein
c118532_g2	AT4G35900.1	4e-32	bZIP	Basic-leucine zipper (bZIP) transcription factor family protein
c129457_g2	AT1G06070.1	4e-126	bZIP	Basic-leucine zipper (bZIP) transcription factor family protein
c131814_g6	AT5G06950.4	2e-68	bZIP	bZIP transcription factor family protein
c126170_g7	AT5G11260.1	6e-47	bZIP	Basic-leucine zipper (bZIP) transcription factor family protein
c110062_g2	AT4G37730.1	1e-26	bZIP	basic leucine-zipper 7
c104285_g2	AT2G22850.2	2e-24	bZIP	basic leucine-zipper 6
c128808_g2	AT3G48430.1	9e-83	C2H2	relative of early flowering 6
c124734_g2	AT2G01940.1	9e-134	C2H2	C2H2-like zinc finger protein
c121825_g4	AT5G66730.1	1e-102	C2H2	C2H2-like zinc finger protein
c112899_g3	AT5G22890.1	9e-19	C2H2	C2H2 and C2HC zinc fingers superfamily protein
c122010_g2	AT3G50700.1	2e-32	C2H2	indeterminate(ID)-domain 2
c114513_g3	AT1G74250.1	3e-14	C2H2	DNAJ heat shock N-terminal domain-containing protein
c122769_g3	AT4G02670.1	8e-28	C2H2	indeterminate(ID)-domain 12
c112737_g1	AT2G41835.1	8e-20	C2H2	zinc finger (C2H2 type, AN1-like) family protein
c122769_g2	AT3G13810.1	4e-81	C2H2	indeterminate(ID)-domain 11
c122719_g4	AT1G66140.1	8e-20	C2H2	zinc finger protein 4
c101309_g1	AT1G03840.1	7e-64	C2H2	C2H2 and C2HC zinc fingers superfamily protein
c132134_g3	AT1G55110.1	4e-11	C2H2	indeterminate(ID)-domain 7
c132134_g2	AT2G02080.2	8e-59	C2H2	indeterminate(ID)-domain 4
c49047_g1	AT4G27240.1	1e-26	C2H2	zinc finger (C2H2 type) family protein
c113924_g6	AT2G02080.1	7e-96	C2H2	indeterminate(ID)-domain 4
c117118_g4	AT4G27240.1	9e-124	C2H2	zinc finger (C2H2 type) family protein
c112036_g1	AT5G03740.1	1e-10	C2H2	histone deacetylase 2C
c128824_g4	AT3G48430.1	2e-42	C2H2	relative of early flowering 6
c132796_g1	AT3G48430.1	3e-70	C2H2	relative of early flowering 6
c110966_g4	AT2G29660.1	5e-103	C2H2	zinc finger (C2H2 type) family protein
c124340_g5	AT5G03150.1	6e-52	C2H2	C2H2-like zinc finger protein
c128585_g1	AT2G28710.1	1e-37	C2H2	C2H2-type zinc finger family protein
c115089_g2	AT5G56200.1	1e-21	C2H2	C2H2 type zinc finger transcription factor family
c100095_g1	AT2G28710.1	9e-34	C2H2	C2H2-type zinc finger family protein
c93643_g1	AT2G28200.1	6e-60	C2H2	C2H2-type zinc finger family protein
c124964_g2	AT1G74250.1	2e-99	C2H2	DNAJ heat shock N-terminal domain-containing protein
c129219_g1	AT3G48430.1	8e-141	C2H2	relative of early flowering 6
c91913_g1	AT4G02670.1	1e-14	C2H2	indeterminate(ID)-domain 12
c120644_g2	AT2G02070.1	6e-29	C2H2	indeterminate(ID)-domain 5
c101950_g2	AT1G80730.1	1e-38	C2H2	zinc-finger protein 1
c102997_g1	AT5G57520.1	7e-17	C2H2	zinc finger protein 2
c129382_g4	AT5G66730.1	2e-21	C2H2	C2H2-like zinc finger protein
c117118_g1	AT4G27240.1	7e-104	C2H2	zinc finger (C2H2 type) family protein
c125697_g1	AT5G04240.1	2e-20	C2H2	Zinc finger (C2H2 type) family protein / transcription factor jumonji (jmj) family protein
c120472_g1	AT3G48430.1	2e-42	C2H2	relative of early flowering 6
c117004_g3	AT4G25610.1	1e-134	C2H2	C2H2-like zinc finger protein
c132369_g3	AT1G55110.1	1e-36	C2H2	indeterminate(ID)-domain 7
c99470_g1	AT1G24625.1	3e-21	C2H2	zinc finger protein 7
c96872_g1	AT3G44750.2	2e-28	C2H2	histone deacetylase 3
c124734_g1	AT1G68130.2	7e-32	C2H2	indeterminate(ID)-domain 14
c132795_g1	AT1G75710.1	3e-120	C2H2	C2H2-like zinc finger protein
c129732_g2	AT3G50700.1	2e-64	C2H2	indeterminate(ID)-domain 2
c115844_g6	AT4G27240.1	4e-34	C2H2	zinc finger (C2H2 type) family protein
c122769_g5	AT3G13810.1	2e-71	C2H2	indeterminate(ID)-domain 11
c92814_g1	AT3G13810.1	1e-49	C2H2	indeterminate(ID)-domain 11
c107977_g2	AT1G75710.1	4e-76	C2H2	C2H2-like zinc finger protein
c117118_g2	AT4G27240.1	2e-143	C2H2	zinc finger (C2H2 type) family protein
c91242_g1	AT1G27730.1	4e-19	C2H2	salt tolerance zinc finger
c85314_g1	AT2G41940.1	2e-23	C2H2	zinc finger protein 8
c99079_g1	AT1G75710.1	7e-35	C2H2	C2H2-like zinc finger protein
c124964_g3	AT1G74250.1	3e-11	C2H2	DNAJ heat shock N-terminal domain-containing protein
c84663_g2	AT2G28710.1	1e-40	C2H2	C2H2-type zinc finger family protein
c109978_g1	AT1G34370.2	3e-82	C2H2	C2H2 and C2HC zinc fingers superfamily protein
c130110_g2	AT2G28200.1	2e-46	C2H2	C2H2-type zinc finger family protein
c109119_g1	AT2G41835.1	1e-112	C2H2	zinc finger (C2H2 type, AN1-like) family protein
c113804_g1	AT1G24625.1	4e-18	C2H2	zinc finger protein 7
c132984_g2	AT1G27730.1	3e-36	C2H2	salt tolerance zinc finger
c128356_g1	AT4G12240.1	2e-139	C2H2	zinc finger (C2H2 type) family protein
c112899_g2	AT5G22890.1	7e-89	C2H2	C2H2 and C2HC zinc fingers superfamily protein
c120466_g2	AT4G06634.1	9e-30	C2H2	zinc finger (C2H2 type) family protein
c127402_g4	AT3G19580.2	7e-19	C2H2	zinc-finger protein 2
c106069_g1	AT4G27240.1	6e-22	C2H2	zinc finger (C2H2 type) family protein
c122625_g1	AT1G74250.1	9e-11	C2H2	DNAJ heat shock N-terminal domain-containing protein
c88117_g1	AT5G04340.1	2e-22	C2H2	zinc finger of Arabidopsis thaliana 6
c130510_g1	AT1G34370.2	0	C2H2	C2H2 and C2HC zinc fingers superfamily protein
c96924_g1	AT5G49200.1	8e-13	C3H	WD-40 repeat family protein / zfwd4 protein (ZFWD4)
c127871_g1	AT2G41900.1	0	C3H	CCCH-type zinc finger protein with ARM repeat domain
c92202_g1	AT3G02830.1	9e-31	C3H	zinc finger protein 1
c132943_g1	AT2G19810.1	2e-117	C3H	CCCH-type zinc finger family protein
c130780_g3	AT5G58620.1	3e-162	C3H	zinc finger (CCCH-type) family protein
c107701_g3	AT1G03790.1	3e-76	C3H	Zinc finger C-x8-C-x5-C-x3-H type family protein
c121669_g4	AT3G44785.1	5e-32	C3H	Zinc finger C-x8-C-x5-C-x3-H type family protein
c119534_g5	AT3G12130.1	5e-49	C3H	KH domain-containing protein / zinc finger (CCCH type) family protein
c125927_g4	AT3G12680.1	3e-26	C3H	floral homeotic protein (HUA1)
c131495_g3	AT2G16485.1	0	C3H	nucleic acid binding;zinc ion binding;DNA binding
c123324_g3	AT5G58620.1	5e-154	C3H	zinc finger (CCCH-type) family protein
c125826_g4	AT2G16485.1	6e-11	C3H	nucleic acid binding;zinc ion binding;DNA binding
c117943_g1	AT2G28450.2	2e-17	C3H	zinc finger (CCCH-type) family protein
c126412_g2	AT2G33835.1	2e-32	C3H	Zinc finger C-x8-C-x5-C-x3-H type family protein
c123923_g2	AT2G19810.1	2e-104	C3H	CCCH-type zinc finger family protein
c127810_g1	AT2G40140.2	3e-24	C3H	zinc finger (CCCH-type) family protein
c130228_g1	AT1G75340.1	6e-23	C3H	Zinc finger C-x8-C-x5-C-x3-H type family protein
c126563_g2	AT3G51120.1	4e-19	C3H	DNA binding;zinc ion binding;nucleic acid binding;nucleic acid binding
c110047_g1	AT5G51980.1	9e-13	C3H	Transducin/WD40 repeat-like superfamily protein
c130288_g1	AT5G51980.1	5e-92	C3H	Transducin/WD40 repeat-like superfamily protein
c125376_g2	AT3G02830.1	1e-14	C3H	zinc finger protein 1
c113690_g2	AT5G49200.1	8e-15	C3H	WD-40 repeat family protein / zfwd4 protein (ZFWD4)
c121669_g5	AT1G10320.1	2e-31	C3H	Zinc finger C-x8-C-x5-C-x3-H type family protein
c127186_g1	AT1G10320.1	3e-33	C3H	Zinc finger C-x8-C-x5-C-x3-H type family protein
c103258_g1	AT3G02830.1	1e-13	C3H	zinc finger protein 1
c119115_g3	AT2G24830.1	2e-79	C3H	zinc finger (CCCH-type) family protein / D111/G-patch domain-containing protein
c118619_g1	AT1G01350.1	2e-132	C3H	Zinc finger (CCCH-type/C3HC4-type RING finger) family protein
c121162_g2	AT2G33835.1	3e-18	C3H	Zinc finger C-x8-C-x5-C-x3-H type family protein
c114290_g2	AT3G19360.1	6e-42	C3H	Zinc finger (CCCH-type) family protein
c132424_g2	AT3G02830.1	5e-148	C3H	zinc finger protein 1
c125272_g1	AT2G16485.1	4e-35	C3H	nucleic acid binding;zinc ion binding;DNA binding
c109581_g1	AT2G20280.1	6e-29	C3H	Zinc finger C-x8-C-x5-C-x3-H type family protein
c130855_g2	AT1G67310.1	3e-175	CAMTA	Calmodulin-binding transcription activator protein with CG-1 and Ankyrin domains
c126488_g1	AT1G67310.1	1e-23	CAMTA	Calmodulin-binding transcription activator protein with CG-1 and Ankyrin domains
c118929_g3	AT5G64220.2	9e-20	CAMTA	Calmodulin-binding transcription activator protein with CG-1 and Ankyrin domains
c105135_g2	AT3G16940.1	6e-41	CAMTA	calmodulin binding;transcription regulators
c129241_g5	AT1G67310.1	2e-20	CAMTA	Calmodulin-binding transcription activator protein with CG-1 and Ankyrin domains
c130015_g2	AT4G16150.1	0	CAMTA	calmodulin binding;transcription regulators
c126488_g2	AT1G67310.1	1e-36	CAMTA	Calmodulin-binding transcription activator protein with CG-1 and Ankyrin domains
c132687_g1	AT2G22300.2	0	CAMTA	signal responsive 1
c129241_g3	AT1G67310.1	3e-40	CAMTA	Calmodulin-binding transcription activator protein with CG-1 and Ankyrin domains
c126488_g5	AT1G67310.1	2e-16	CAMTA	Calmodulin-binding transcription activator protein with CG-1 and Ankyrin domains
c115376_g4	AT5G57660.1	2e-29	CO-like	CONSTANS-like 5
c130322_g2	AT3G07650.4	3e-110	CO-like	CONSTANS-like 9
c132830_g3	AT1G25440.1	2e-74	CO-like	B-box type zinc finger protein with CCT domain
c129024_g2	AT1G28050.1	5e-20	CO-like	B-box type zinc finger protein with CCT domain
c123366_g4	AT3G02380.1	2e-47	CO-like	CONSTANS-like 2
c130322_g1	AT3G07650.4	8e-74	CO-like	CONSTANS-like 9
c113314_g1	AT3G02380.1	2e-45	CO-like	CONSTANS-like 2
c128966_g1	AT1G25440.1	5e-58	CO-like	B-box type zinc finger protein with CCT domain
c130655_g1	AT1G73870.1	6e-14	CO-like	B-box type zinc finger protein with CCT domain
c123366_g3	AT3G02380.1	2e-95	CO-like	CONSTANS-like 2
c128966_g2	AT1G25440.1	8e-73	CO-like	B-box type zinc finger protein with CCT domain
c109543_g1	AT3G21880.1	3e-100	CO-like	B-box type zinc finger protein with CCT domain
c109300_g1	AT3G07650.4	4e-22	CO-like	CONSTANS-like 9
c129602_g6	AT1G28050.1	5e-60	CO-like	B-box type zinc finger protein with CCT domain
c117703_g5	AT1G73870.1	5e-15	CO-like	B-box type zinc finger protein with CCT domain
c117404_g1	AT3G02380.1	9e-67	CO-like	CONSTANS-like 2
c113905_g1	AT5G57660.1	4e-51	CO-like	CONSTANS-like 5
c119698_g1	AT2G20110.1	3e-56	CPP	Tesmin/TSO1-like CXC domain-containing protein
c92560_g1	AT3G22780.1	8e-36	CPP	Tesmin/TSO1-like CXC domain-containing protein
c130902_g2	AT4G29000.1	5e-128	CPP	Tesmin/TSO1-like CXC domain-containing protein
c126826_g1	AT3G22780.1	1e-130	CPP	Tesmin/TSO1-like CXC domain-containing protein
c125898_g2	AT4G29000.1	2e-95	CPP	Tesmin/TSO1-like CXC domain-containing protein
c126826_g3	AT4G14770.1	2e-14	CPP	TESMIN/TSO1-like CXC 2
c111781_g3	AT4G29000.1	2e-37	CPP	Tesmin/TSO1-like CXC domain-containing protein
c127485_g2	AT1G06040.1	1e-57	DBB	B-box zinc finger family protein
c132599_g6	AT4G38960.1	6e-11	DBB	B-box type zinc finger family protein
c120052_g1	AT1G78600.1	4e-34	DBB	light-regulated zinc finger protein 1
c132599_g5	AT2G21320.1	1e-12	DBB	B-box zinc finger family protein
c131589_g5	AT1G78600.1	1e-30	DBB	light-regulated zinc finger protein 1
c129227_g1	AT4G38960.1	7e-47	DBB	B-box type zinc finger family protein
c113572_g1	AT2G47890.2	6e-64	DBB	B-box type zinc finger protein with CCT domain
c126164_g3	AT5G39660.2	1e-16	Dof	cycling DOF factor 2
c112480_g1	AT1G28310.2	6e-28	Dof	Dof-type zinc finger DNA-binding family protein
c118489_g1	AT3G47500.1	2e-59	Dof	cycling DOF factor 3
c89040_g1	AT1G29160.1	2e-60	Dof	Dof-type zinc finger DNA-binding family protein
c111300_g1	AT2G37590.1	8e-44	Dof	DNA binding with one finger 2.4
c61374_g1	AT5G60850.1	5e-24	Dof	OBF binding protein 4
c126164_g1	AT5G39660.2	2e-82	Dof	cycling DOF factor 2
c123651_g1	AT3G47500.1	5e-84	Dof	cycling DOF factor 3
c110576_g1	AT3G47500.1	1e-28	Dof	cycling DOF factor 3
c121832_g10	AT5G60850.1	1e-29	Dof	OBF binding protein 4
c112904_g2	AT5G65590.1	2e-44	Dof	Dof-type zinc finger DNA-binding family protein
c106255_g2	AT1G21340.1	4e-31	Dof	Dof-type zinc finger DNA-binding family protein
c130867_g1	AT5G60850.1	3e-14	Dof	OBF binding protein 4
c108105_g1	AT4G21050.1	1e-33	Dof	Dof-type zinc finger domain-containing protein
c106780_g3	AT5G62430.1	1e-14	Dof	cycling DOF factor 1
c108570_g3	AT1G28310.2	6e-23	Dof	Dof-type zinc finger DNA-binding family protein
c121943_g3	AT5G39660.2	7e-17	Dof	cycling DOF factor 2
c121943_g5	AT5G39660.2	1e-18	Dof	cycling DOF factor 2
c131614_g4	AT5G39660.2	3e-76	Dof	cycling DOF factor 2
c109226_g2	AT2G36010.2	2e-18	E2F/DP	E2F transcription factor 3
c129970_g1	AT5G22220.3	7e-141	E2F/DP	E2F transcription factor 1
c129019_g1	AT3G48160.1	1e-36	E2F/DP	DP-E2F-like 1
c124310_g1	AT3G20770.1	0	EIL	Ethylene insensitive 3 family protein
c121484_g1	AT1G73730.1	1e-145	EIL	ETHYLENE-INSENSITIVE3-like 3
c121535_g1	AT5G47220.1	6e-57	ERF	ethylene responsive element binding factor 2
c126790_g4	AT5G11590.1	1e-43	ERF	Integrase-type DNA-binding superfamily protein
c110910_g1	AT4G27950.1	4e-41	ERF	cytokinin response factor 4
c116983_g13	AT5G52020.1	2e-33	ERF	Integrase-type DNA-binding superfamily protein
c117860_g1	AT1G71450.1	1e-26	ERF	Integrase-type DNA-binding superfamily protein
c109891_g1	AT1G19210.1	4e-50	ERF	Integrase-type DNA-binding superfamily protein
c124053_g4	AT1G68550.2	6e-28	ERF	Integrase-type DNA-binding superfamily protein
c100815_g1	AT3G23220.1	4e-25	ERF	Integrase-type DNA-binding superfamily protein
c123682_g3	AT1G64380.1	2e-60	ERF	Integrase-type DNA-binding superfamily protein
c102868_g1	AT1G50640.1	3e-23	ERF	ethylene responsive element binding factor 3
c122025_g4	AT3G16770.1	4e-11	ERF	ethylene-responsive element binding protein
c77790_g1	AT1G74930.1	1e-25	ERF	Integrase-type DNA-binding superfamily protein
c133185_g1	AT5G51190.1	2e-42	ERF	Integrase-type DNA-binding superfamily protein
c104071_g1	AT5G44210.1	6e-22	ERF	erf domain protein 9
c95208_g1	AT5G19790.1	2e-24	ERF	related to AP2 11
c123137_g1	AT5G44210.1	6e-22	ERF	erf domain protein 9
c128422_g1	AT1G50640.1	2e-11	ERF	ethylene responsive element binding factor 3
c120644_g1	AT5G67190.1	5e-46	ERF	DREB and EAR motif protein 2
c98439_g2	AT4G13620.1	5e-17	ERF	Integrase-type DNA-binding superfamily protein
c112425_g1	AT4G17500.1	4e-40	ERF	ethylene responsive element binding factor 1
c112783_g2	AT1G75490.1	1e-46	ERF	Integrase-type DNA-binding superfamily protein
c118733_g1	AT4G25480.1	5e-54	ERF	dehydration response element B1A
c112783_g4	AT2G20880.1	6e-54	ERF	Integrase-type DNA-binding superfamily protein
c116706_g2	AT1G72360.1	9e-12	ERF	Integrase-type DNA-binding superfamily protein
c129489_g2	AT3G16770.1	4e-28	ERF	ethylene-responsive element binding protein
c132349_g3	AT1G50640.1	6e-30	ERF	ethylene responsive element binding factor 3
c105199_g1	AT1G15360.1	1e-33	ERF	Integrase-type DNA-binding superfamily protein
c121935_g3	AT4G27950.1	2e-46	ERF	cytokinin response factor 4
c129489_g3	AT4G27950.1	5e-43	ERF	cytokinin response factor 4
c97899_g1	AT5G47220.1	2e-25	ERF	ethylene responsive element binding factor 2
c129614_g9	AT5G18450.1	2e-28	ERF	Integrase-type DNA-binding superfamily protein
c129502_g1	AT5G25190.1	3e-40	ERF	Integrase-type DNA-binding superfamily protein
c111733_g2	AT4G25470.1	3e-51	ERF	C-repeat/DRE binding factor 2
c114505_g1	AT5G52020.1	1e-36	ERF	Integrase-type DNA-binding superfamily protein
c115655_g1	AT4G34410.1	8e-32	ERF	redox responsive transcription factor 1
c103708_g1	AT5G13910.1	2e-15	ERF	Integrase-type DNA-binding superfamily protein
c102264_g1	AT3G23240.1	6e-56	ERF	ethylene response factor 1
c104241_g2	AT3G23240.1	1e-43	ERF	ethylene response factor 1
c120991_g4	AT1G78080.1	2e-51	ERF	related to AP2 4
c110164_g2	AT1G01250.1	8e-44	ERF	Integrase-type DNA-binding superfamily protein
c117912_g4	AT3G23230.1	5e-24	ERF	Integrase-type DNA-binding superfamily protein
c91181_g1	AT1G28360.1	2e-42	ERF	ERF domain protein 12
c118488_g2	AT5G51190.1	2e-34	ERF	Integrase-type DNA-binding superfamily protein
c107138_g1	AT4G34410.1	4e-21	ERF	redox responsive transcription factor 1
c107138_g2	AT4G34410.1	1e-16	ERF	redox responsive transcription factor 1
c106182_g1	AT4G27950.1	2e-65	ERF	cytokinin response factor 4
c115641_g3	AT3G15210.1	9e-23	ERF	ethylene responsive element binding factor 4
c96450_g1	AT5G44210.1	8e-24	ERF	erf domain protein 9
c131084_g4	AT2G40340.1	3e-48	ERF	Integrase-type DNA-binding superfamily protein
c115288_g2	AT5G50080.1	4e-25	ERF	ethylene response factor 110
c118728_g3	AT4G25470.1	2e-44	ERF	C-repeat/DRE binding factor 2
c127477_g1	AT4G17490.1	2e-36	ERF	ethylene responsive element binding factor 6
c99808_g1	AT4G17500.1	2e-52	ERF	ethylene responsive element binding factor 1
c109259_g2	AT2G44940.1	3e-44	ERF	Integrase-type DNA-binding superfamily protein
c114194_g1	AT4G27950.1	1e-32	ERF	cytokinin response factor 4
c109259_g3	AT5G11590.1	7e-27	ERF	Integrase-type DNA-binding superfamily protein
c119391_g8	AT2G33710.1	1e-14	ERF	Integrase-type DNA-binding superfamily protein
c126790_g6	AT5G11590.1	2e-53	ERF	Integrase-type DNA-binding superfamily protein
c129346_g4	AT5G51190.1	4e-40	ERF	Integrase-type DNA-binding superfamily protein
c128933_g5	AT2G40340.1	2e-36	ERF	Integrase-type DNA-binding superfamily protein
c63324_g1	AT3G14230.3	3e-53	ERF	related to AP2 2
c117502_g2	AT4G39780.1	1e-49	ERF	Integrase-type DNA-binding superfamily protein
c108490_g1	AT5G19790.1	6e-21	ERF	related to AP2 11
c126789_g3	AT2G40350.1	4e-26	ERF	Integrase-type DNA-binding superfamily protein
c106704_g1	AT5G51990.1	4e-40	ERF	C-repeat-binding factor 4
c98439_g1	AT4G13620.1	4e-36	ERF	Integrase-type DNA-binding superfamily protein
c104647_g1	AT4G34410.1	2e-12	ERF	redox responsive transcription factor 1
c129502_g4	AT5G25190.1	2e-43	ERF	Integrase-type DNA-binding superfamily protein
c95046_g2	AT5G53290.1	1e-27	ERF	cytokinin response factor 3
c106868_g1	AT3G15210.1	2e-23	ERF	ethylene responsive element binding factor 4
c115288_g1	AT5G50080.1	3e-23	ERF	ethylene response factor 110
c109858_g1	AT4G36900.1	5e-11	ERF	related to AP2 10
c127853_g1	AT4G38180.1	5e-15	FAR1	FAR1-related sequence 5
c119471_g2	AT4G12850.1	3e-41	FAR1	Far-red impaired responsive (FAR1) family protein
c125167_g2	AT3G59470.2	1e-32	FAR1	Far-red impaired responsive (FAR1) family protein
c112030_g2	AT4G38180.1	2e-29	FAR1	FAR1-related sequence 5
c97358_g1	AT1G52520.1	1e-84	FAR1	FAR1-related sequence 6
c132343_g1	AT4G38180.1	5e-133	FAR1	FAR1-related sequence 5
c116705_g1	AT4G38180.1	2e-24	FAR1	FAR1-related sequence 5
c118266_g2	AT3G22170.2	2e-15	FAR1	far-red elongated hypocotyls 3
c126314_g1	AT4G38180.1	2e-14	FAR1	FAR1-related sequence 5
c107372_g2	AT4G38180.1	4e-34	FAR1	FAR1-related sequence 5
c112629_g3	AT4G38180.1	1e-17	FAR1	FAR1-related sequence 5
c116933_g1	AT3G22170.2	2e-15	FAR1	far-red elongated hypocotyls 3
c125796_g1	AT4G38180.1	6e-101	FAR1	FAR1-related sequence 5
c132434_g1	AT4G38180.1	2e-45	FAR1	FAR1-related sequence 5
c97358_g2	AT1G52520.1	3e-54	FAR1	FAR1-related sequence 6
c131495_g2	AT1G52520.1	0	FAR1	FAR1-related sequence 6
c118266_g3	AT3G22170.2	3e-28	FAR1	far-red elongated hypocotyls 3
c110923_g1	AT2G27110.2	5e-135	FAR1	FAR1-related sequence 3
c109644_g1	AT1G80010.1	4e-45	FAR1	FAR1-related sequence 8
c113666_g3	AT4G15090.1	1e-122	FAR1	FRS (FAR1 Related Sequences) transcription factor family
c126730_g2	AT3G07500.1	1e-18	FAR1	Far-red impaired responsive (FAR1) family protein
c122834_g2	AT2G43280.1	1e-33	FAR1	Far-red impaired responsive (FAR1) family protein
c118643_g4	AT2G43280.1	8e-36	FAR1	Far-red impaired responsive (FAR1) family protein
c107372_g1	AT4G38180.1	0	FAR1	FAR1-related sequence 5
c128451_g1	AT4G15090.1	0	FAR1	FRS (FAR1 Related Sequences) transcription factor family
c98618_g1	AT1G52520.1	5e-66	FAR1	FAR1-related sequence 6
c122082_g1	AT4G38180.1	3e-121	FAR1	FAR1-related sequence 5
c113814_g1	AT5G28530.1	0	FAR1	FAR1-related sequence 10
c122660_g2	AT4G38180.1	9e-14	FAR1	FAR1-related sequence 5
c129592_g2	AT4G38180.1	1e-51	FAR1	FAR1-related sequence 5
c132078_g1	AT1G80010.1	2e-113	FAR1	FAR1-related sequence 8
c125796_g2	AT4G38180.1	2e-95	FAR1	FAR1-related sequence 5
c133049_g2	AT1G80010.1	5e-156	FAR1	FAR1-related sequence 8
c113666_g2	AT4G38180.1	4e-31	FAR1	FAR1-related sequence 5
c118266_g1	AT1G52520.1	5e-11	FAR1	FAR1-related sequence 6
c127001_g1	AT5G28530.1	0	FAR1	FAR1-related sequence 10
c106993_g1	AT3G07500.1	1e-17	FAR1	Far-red impaired responsive (FAR1) family protein
c124119_g2	AT3G07500.1	5e-36	FAR1	Far-red impaired responsive (FAR1) family protein
c114434_g1	AT2G03500.1	2e-29	G2-like	Homeodomain-like superfamily protein
c130648_g1	AT3G04030.2	2e-50	G2-like	Homeodomain-like superfamily protein
c127112_g3	AT1G25550.1	1e-44	G2-like	myb-like transcription factor family protein
c111268_g1	AT1G32240.1	6e-20	G2-like	Homeodomain-like superfamily protein
c127247_g1	AT5G45580.1	6e-35	G2-like	Homeodomain-like superfamily protein
c132338_g5	AT2G03500.1	6e-28	G2-like	Homeodomain-like superfamily protein
c130948_g4	AT1G25550.1	3e-44	G2-like	myb-like transcription factor family protein
c120545_g2	AT3G10760.1	8e-67	G2-like	Homeodomain-like superfamily protein
c119761_g2	AT2G01060.1	5e-32	G2-like	myb-like HTH transcriptional regulator family protein
c124159_g4	AT5G29000.3	2e-28	G2-like	Homeodomain-like superfamily protein
c119431_g7	AT1G32240.1	5e-14	G2-like	Homeodomain-like superfamily protein
c119921_g3	AT1G69580.1	6e-53	G2-like	Homeodomain-like superfamily protein
c116735_g2	AT3G24120.1	2e-57	G2-like	Homeodomain-like superfamily protein
c122790_g2	AT2G20570.1	2e-35	G2-like	GBF's pro-rich region-interacting factor 1
c122303_g6	AT3G25790.1	8e-11	G2-like	myb-like transcription factor family protein
c132957_g4	AT4G28610.1	8e-14	G2-like	phosphate starvation response 1
c124049_g3	AT2G01060.1	1e-32	G2-like	myb-like HTH transcriptional regulator family protein
c125581_g3	AT5G16560.1	3e-25	G2-like	Homeodomain-like superfamily protein
c132027_g4	AT4G28610.1	1e-44	G2-like	phosphate starvation response 1
c130301_g1	AT5G06800.2	2e-25	G2-like	myb-like HTH transcriptional regulator family protein
c115543_g4	AT2G03500.1	3e-91	G2-like	Homeodomain-like superfamily protein
c111268_g3	AT1G32240.1	1e-22	G2-like	Homeodomain-like superfamily protein
c113528_g1	AT5G06800.1	2e-19	G2-like	myb-like HTH transcriptional regulator family protein
c123888_g1	AT4G28610.1	2e-54	G2-like	phosphate starvation response 1
c132027_g3	AT3G04450.1	6e-44	G2-like	Homeodomain-like superfamily protein
c119921_g2	AT3G04030.1	6e-32	G2-like	Homeodomain-like superfamily protein
c115224_g1	AT5G49300.1	1e-27	GATA	GATA transcription factor 16
c115224_g3	AT3G06740.1	1e-38	GATA	GATA transcription factor 15
c109875_g2	AT3G51080.1	2e-54	GATA	GATA transcription factor 6
c117352_g2	AT3G60530.1	2e-56	GATA	GATA transcription factor 4
c130314_g1	AT3G54810.2	5e-35	GATA	Plant-specific GATA-type zinc finger transcription factor family protein
c129994_g3	AT4G32890.1	3e-38	GATA	GATA transcription factor 9
c107656_g1	AT3G24050.1	2e-14	GATA	GATA transcription factor 1
c111288_g1	AT5G66320.2	7e-54	GATA	GATA transcription factor 5
c114519_g2	AT3G21175.2	1e-93	GATA	ZIM-like 1
c123800_g3	AT3G54810.2	5e-12	GATA	Plant-specific GATA-type zinc finger transcription factor family protein
c123800_g2	AT3G54810.2	1e-36	GATA	Plant-specific GATA-type zinc finger transcription factor family protein
c118011_g1	AT4G32890.1	4e-66	GATA	GATA transcription factor 9
c126544_g1	AT1G51600.2	4e-15	GATA	ZIM-LIKE 2
c105454_g3	AT3G21175.2	2e-45	GATA	ZIM-like 1
c132111_g1	AT1G51600.2	8e-36	GATA	ZIM-LIKE 2
c96994_g1	AT5G49300.1	1e-24	GATA	GATA transcription factor 16
c120551_g5	AT3G04930.2	1e-55	GeBP	DNA-binding storekeeper protein-related transcriptional regulator
c120551_g4	AT5G28040.1	5e-49	GeBP	DNA-binding storekeeper protein-related transcriptional regulator
c101332_g2	AT5G28040.1	1e-17	GeBP	DNA-binding storekeeper protein-related transcriptional regulator
c120551_g3	AT5G28040.1	5e-21	GeBP	DNA-binding storekeeper protein-related transcriptional regulator
c100281_g1	AT5G14280.1	2e-61	GeBP	DNA-binding storekeeper protein-related
c74070_g1	AT5G14280.1	4e-96	GeBP	DNA-binding storekeeper protein-related
c124204_g1	AT1G66350.1	1e-24	GRAS	RGA-like 1
c123089_g4	AT1G21450.1	0	GRAS	SCARECROW-like 1
c123735_g2	AT1G14920.1	1e-147	GRAS	GRAS family transcription factor family protein
c124204_g6	AT1G14920.1	0	GRAS	GRAS family transcription factor family protein
c105259_g1	AT2G01570.1	1e-17	GRAS	GRAS family transcription factor family protein
c131452_g1	AT2G37650.1	0	GRAS	GRAS family transcription factor
c128154_g5	AT5G48150.2	7e-159	GRAS	GRAS family transcription factor
c113012_g1	AT2G01570.1	7e-87	GRAS	GRAS family transcription factor family protein
c120941_g1	AT5G52510.1	7e-142	GRAS	SCARECROW-like 8
c111201_g1	AT4G37650.1	3e-180	GRAS	GRAS family transcription factor
c128154_g1	AT5G48150.2	1e-160	GRAS	GRAS family transcription factor
c114076_g2	AT4G08250.1	2e-148	GRAS	GRAS family transcription factor
c108524_g1	AT1G14920.1	3e-12	GRAS	GRAS family transcription factor family protein
c116494_g1	AT3G49950.1	4e-116	GRAS	GRAS family transcription factor
c124204_g7	AT2G01570.1	0	GRAS	GRAS family transcription factor family protein
c81272_g1	AT1G07520.1	2e-36	GRAS	GRAS family transcription factor
c122688_g1	AT4G36710.1	1e-36	GRAS	GRAS family transcription factor
c126796_g2	AT1G66350.1	3e-70	GRAS	RGA-like 1
c127856_g5	AT4G17230.1	0	GRAS	SCARECROW-like 13
c97206_g1	AT1G07530.1	3e-20	GRAS	SCARECROW-like 14
c132710_g1	AT1G07530.1	0	GRAS	SCARECROW-like 14
c73095_g1	AT3G13840.1	3e-147	GRAS	GRAS family transcription factor
c108219_g1	AT4G17230.1	2e-139	GRAS	SCARECROW-like 13
c112936_g1	AT2G29060.1	5e-25	GRAS	GRAS family transcription factor
c124540_g3	AT2G37650.1	1e-84	GRAS	GRAS family transcription factor
c127505_g3	AT4G00150.1	5e-91	GRAS	GRAS family transcription factor
c107527_g1	AT1G50420.1	2e-95	GRAS	scarecrow-like 3
c124450_g5	AT1G50420.1	0	GRAS	scarecrow-like 3
c128710_g1	AT5G48150.2	9e-29	GRAS	GRAS family transcription factor
c87093_g1	AT1G07530.1	1e-29	GRAS	SCARECROW-like 14
c116701_g1	AT2G29060.1	0	GRAS	GRAS family transcription factor
c122315_g3	AT4G36710.1	1e-143	GRAS	GRAS family transcription factor
c116272_g1	AT1G63100.1	0	GRAS	GRAS family transcription factor
c123735_g1	AT1G14920.1	4e-132	GRAS	GRAS family transcription factor family protein
c105752_g1	AT5G59450.1	5e-35	GRAS	GRAS family transcription factor
c117255_g2	AT5G48150.2	0	GRAS	GRAS family transcription factor
c115958_g1	AT5G48150.2	0	GRAS	GRAS family transcription factor
c83722_g1	AT4G36710.1	4e-72	GRAS	GRAS family transcription factor
c113012_g3	AT2G01570.1	1e-82	GRAS	GRAS family transcription factor family protein
c108219_g2	AT4G17230.1	1e-42	GRAS	SCARECROW-like 13
c117829_g2	AT1G07530.1	1e-160	GRAS	SCARECROW-like 14
c130639_g1	AT5G41920.1	3e-161	GRAS	GRAS family transcription factor
c107001_g1	AT2G45160.1	3e-13	GRAS	GRAS family transcription factor
c111107_g1	AT2G22840.1	2e-62	GRF	growth-regulating factor 1
c124210_g2	AT2G36400.1	2e-28	GRF	growth-regulating factor 3
c131060_g4	AT3G13960.1	3e-45	GRF	growth-regulating factor 5
c111107_g3	AT2G22840.1	4e-46	GRF	growth-regulating factor 1
c110924_g1	AT4G24150.1	3e-16	GRF	growth-regulating factor 8
c133088_g3	AT2G22840.1	1e-30	GRF	growth-regulating factor 1
c121465_g2	AT4G37740.1	6e-29	GRF	growth-regulating factor 2
c121465_g3	AT3G13960.1	6e-27	GRF	growth-regulating factor 5
c124210_g1	AT2G36400.1	7e-22	GRF	growth-regulating factor 3
c128601_g2	AT4G03250.1	2e-67	HB-other	Homeodomain-like superfamily protein
c120631_g5	AT3G18380.1	2e-38	HB-other	sequence-specific DNA binding transcription factors;sequence-specific DNA binding
c128201_g5	AT1G28420.1	0	HB-other	homeobox-1
c124046_g3	AT5G11270.1	1e-55	HB-other	overexpressor of cationic peroxidase 3
c127086_g1	AT3G18380.1	7e-76	HB-other	sequence-specific DNA binding transcription factors;sequence-specific DNA binding
c127086_g3	AT3G18380.2	2e-25	HB-other	sequence-specific DNA binding transcription factors;sequence-specific DNA binding
c109189_g1	AT3G18380.1	9e-33	HB-other	sequence-specific DNA binding transcription factors;sequence-specific DNA binding
c128899_g3	AT4G12750.1	1e-170	HB-other	Homeodomain-like transcriptional regulator
c109136_g1	AT3G18380.1	2e-52	HB-other	sequence-specific DNA binding transcription factors;sequence-specific DNA binding
c132531_g2	AT3G19510.1	4e-89	HB-PHD	Homeodomain-like protein with RING/FYVE/PHD-type zinc finger domain
c129612_g2	AT1G52150.3	2e-90	HD-ZIP	Homeobox-leucine zipper family protein / lipid-binding START domain-containing protein
c115137_g1	AT5G60690.1	3e-17	HD-ZIP	Homeobox-leucine zipper family protein / lipid-binding START domain-containing protein
c114914_g1	AT4G37790.1	1e-36	HD-ZIP	Homeobox-leucine zipper protein family
c131250_g5	AT4G16780.1	3e-28	HD-ZIP	homeobox protein 2
c122192_g2	AT3G01470.1	6e-76	HD-ZIP	homeobox 1
c120811_g3	AT4G21750.2	0	HD-ZIP	Homeobox-leucine zipper family protein / lipid-binding START domain-containing protein
c122519_g2	AT4G00730.1	0	HD-ZIP	Homeobox-leucine zipper family protein / lipid-binding START domain-containing protein
c115137_g5	AT5G60690.1	5e-34	HD-ZIP	Homeobox-leucine zipper family protein / lipid-binding START domain-containing protein
c111268_g2	AT5G06710.1	3e-60	HD-ZIP	homeobox from Arabidopsis thaliana
c122405_g1	AT5G60690.1	3e-53	HD-ZIP	Homeobox-leucine zipper family protein / lipid-binding START domain-containing protein
c118206_g2	AT2G46680.2	2e-32	HD-ZIP	homeobox 7
c125076_g5	AT4G04890.1	1e-68	HD-ZIP	protodermal factor 2
c120847_g3	AT1G52150.3	7e-15	HD-ZIP	Homeobox-leucine zipper family protein / lipid-binding START domain-containing protein
c128055_g3	AT1G52150.2	2e-61	HD-ZIP	Homeobox-leucine zipper family protein / lipid-binding START domain-containing protein
c120847_g2	AT5G60690.1	1e-47	HD-ZIP	Homeobox-leucine zipper family protein / lipid-binding START domain-containing protein
c105700_g1	AT5G06710.1	2e-24	HD-ZIP	homeobox from Arabidopsis thaliana
c115421_g6	AT3G01470.1	9e-35	HD-ZIP	homeobox 1
c122151_g3	AT4G37790.1	6e-42	HD-ZIP	Homeobox-leucine zipper protein family
c119018_g5	AT4G36740.1	2e-67	HD-ZIP	homeobox protein 40
c129527_g3	AT3G01470.1	2e-41	HD-ZIP	homeobox 1
c129612_g1	AT1G52150.3	3e-37	HD-ZIP	Homeobox-leucine zipper family protein / lipid-binding START domain-containing protein
c111690_g6	AT4G16780.1	4e-37	HD-ZIP	homeobox protein 2
c129612_g3	AT1G52150.3	2e-23	HD-ZIP	Homeobox-leucine zipper family protein / lipid-binding START domain-containing protein
c132050_g1	AT4G16780.1	3e-75	HD-ZIP	homeobox protein 2
c127390_g1	AT1G79840.1	0	HD-ZIP	HD-ZIP IV family of homeobox-leucine zipper protein with lipid-binding START domain
c128055_g2	AT5G60690.1	3e-148	HD-ZIP	Homeobox-leucine zipper family protein / lipid-binding START domain-containing protein
c119631_g2	AT1G52150.3	7e-106	HD-ZIP	Homeobox-leucine zipper family protein / lipid-binding START domain-containing protein
c129527_g1	AT3G01470.1	1e-33	HD-ZIP	homeobox 1
c131217_g2	AT1G52150.3	5e-145	HD-ZIP	Homeobox-leucine zipper family protein / lipid-binding START domain-containing protein
c123405_g5	AT2G22430.1	2e-66	HD-ZIP	homeobox protein 6
c114358_g1	AT1G52150.2	4e-118	HD-ZIP	Homeobox-leucine zipper family protein / lipid-binding START domain-containing protein
c122151_g4	AT4G37790.1	7e-67	HD-ZIP	Homeobox-leucine zipper protein family
c127075_g7	AT1G05230.4	0	HD-ZIP	homeodomain GLABROUS 2
c119904_g2	AT2G34710.1	3e-17	HD-ZIP	Homeobox-leucine zipper family protein / lipid-binding START domain-containing protein
c111690_g5	AT4G16780.1	4e-33	HD-ZIP	homeobox protein 2
c121498_g4	AT4G32880.1	9e-23	HD-ZIP	homeobox gene 8
c109002_g1	AT5G56780.1	4e-42	HRT-like	effector of transcription2
c117022_g3	AT5G56780.1	2e-29	HRT-like	effector of transcription2
c125632_g1	AT4G18880.1	4e-80	HSF	heat shock transcription factor A4A
c116073_g1	AT4G11660.1	1e-87	HSF	winged-helix DNA-binding transcription factor family protein
c112845_g1	AT5G62020.1	2e-76	HSF	heat shock transcription factor B2A
c127398_g1	AT3G22830.1	2e-62	HSF	heat shock transcription factor A6B
c118567_g1	AT1G67970.1	2e-50	HSF	heat shock transcription factor A8
c103953_g1	AT5G62020.1	8e-29	HSF	heat shock transcription factor B2A
c119356_g2	AT4G36990.1	7e-76	HSF	heat shock factor 4
c130636_g3	AT3G24520.1	1e-74	HSF	heat shock transcription factor C1
c129587_g2	AT2G41690.1	8e-30	HSF	heat shock transcription factor B3
c119580_g5	AT2G26150.1	2e-33	HSF	heat shock transcription factor A2
c119580_g4	AT2G26150.1	3e-75	HSF	heat shock transcription factor A2
c126770_g1	AT5G03720.1	4e-40	HSF	heat shock transcription factor A3
c104537_g1	AT4G36990.1	4e-31	HSF	heat shock factor 4
c123686_g1	AT5G16820.2	2e-82	HSF	heat shock factor 3
c102477_g1	AT4G37540.1	2e-65	LBD	LOB domain-containing protein 39
c121662_g2	AT1G67100.1	5e-55	LBD	LOB domain-containing protein 40
c106066_g1	AT5G63090.4	2e-64	LBD	Lateral organ boundaries (LOB) domain family protein
c95344_g1	AT1G31320.1	2e-27	LBD	LOB domain-containing protein 4
c117917_g4	AT3G11090.1	2e-62	LBD	LOB domain-containing protein 21
c110133_g3	AT3G02550.1	4e-60	LBD	LOB domain-containing protein 41
c102424_g1	AT5G66870.1	5e-72	LBD	ASYMMETRIC LEAVES 2-like 1
c101660_g1	AT1G07900.1	1e-27	LBD	LOB domain-containing protein 1
c103055_g1	AT2G40470.1	4e-75	LBD	LOB domain-containing protein 15
c105071_g1	AT3G49940.1	9e-34	LBD	LOB domain-containing protein 38
c105071_g3	AT5G67420.1	1e-40	LBD	LOB domain-containing protein 37
c116191_g4	AT3G49940.1	7e-49	LBD	LOB domain-containing protein 38
c83609_g1	AT1G31320.1	1e-54	LBD	LOB domain-containing protein 4
c71696_g1	AT3G49940.1	5e-19	LBD	LOB domain-containing protein 38
c113224_g4	AT3G02550.1	6e-28	LBD	LOB domain-containing protein 41
c105071_g2	AT5G67420.1	6e-21	LBD	LOB domain-containing protein 37
c118449_g2	AT5G61850.1	6e-68	LFY	floral meristem identity control protein LEAFY (LFY)
c123312_g1	AT1G32540.3	3e-26	LSD	lsd one like 1
c127257_g2	AT4G20380.8	9e-13	LSD	LSD1 zinc finger family protein
c120691_g2	AT2G22540.1	8e-72	MIKC	K-box region and MADS-box transcription factor family protein
c128326_g2	AT2G45660.1	4e-73	MIKC	AGAMOUS-like 20
c110738_g9	AT3G02310.1	6e-106	MIKC	K-box region and MADS-box transcription factor family protein
c123718_g1	AT1G22130.1	9e-23	MIKC	AGAMOUS-like 104
c120938_g1	AT5G60910.1	4e-83	MIKC	AGAMOUS-like 8
c132735_g5	AT2G22540.1	7e-78	MIKC	K-box region and MADS-box transcription factor family protein
c127659_g2	AT2G45660.1	1e-21	MIKC	AGAMOUS-like 20
c132735_g4	AT2G22540.1	4e-23	MIKC	K-box region and MADS-box transcription factor family protein
c72307_g1	AT2G45650.1	2e-15	MIKC	AGAMOUS-like 6
c132252_g3	AT1G18750.1	3e-43	M-type	AGAMOUS-like 65
c103925_g1	AT1G18750.1	2e-18	M-type	AGAMOUS-like 65
c128357_g3	AT1G18750.1	6e-28	M-type	AGAMOUS-like 65
c121885_g1	AT5G60440.1	1e-54	M-type	AGAMOUS-like 62
c95449_g1	AT1G18750.1	1e-15	M-type	AGAMOUS-like 65
c129649_g1	AT5G55690.1	2e-17	M-type	MADS-box transcription factor family protein
c129064_g5	AT5G04760.1	3e-64	MYB	Duplicated homeodomain-like superfamily protein
c133044_g2	AT4G01680.3	3e-13	MYB	myb domain protein 55
c131859_g3	AT4G12350.1	1e-46	MYB	myb domain protein 42
c103813_g1	AT1G68320.1	6e-19	MYB	myb domain protein 62
c171516_g1	AT4G38620.1	3e-16	MYB	myb domain protein 4
c132818_g2	AT3G62610.1	3e-13	MYB	myb domain protein 11
c120235_g8	AT5G26660.1	1e-73	MYB	myb domain protein 86
c129237_g4	AT2G37630.1	2e-58	MYB	myb-like HTH transcriptional regulator family protein
c104306_g3	AT4G22680.1	4e-91	MYB	myb domain protein 85
c115131_g2	AT4G37260.1	2e-78	MYB	myb domain protein 73
c115422_g1	AT2G38090.1	1e-104	MYB	Duplicated homeodomain-like superfamily protein
c117778_g1	AT5G08520.1	3e-29	MYB	Duplicated homeodomain-like superfamily protein
c123073_g2	AT5G08520.1	2e-104	MYB	Duplicated homeodomain-like superfamily protein
c86817_g1	AT2G38090.1	3e-41	MYB	Duplicated homeodomain-like superfamily protein
c114646_g3	AT1G22640.1	2e-59	MYB	myb domain protein 3
c112422_g1	AT2G38090.1	8e-53	MYB	Duplicated homeodomain-like superfamily protein
c101529_g1	AT5G08520.1	5e-24	MYB	Duplicated homeodomain-like superfamily protein
c114131_g1	AT1G25340.1	6e-79	MYB	myb domain protein 116
c130057_g4	AT5G06100.3	2e-126	MYB	myb domain protein 33
c104719_g1	AT5G06100.3	2e-25	MYB	myb domain protein 33
c129279_g4	AT3G09370.1	8e-24	MYB	myb domain protein 3r-3
c99828_g1	AT2G31180.1	2e-15	MYB	myb domain protein 14
c131859_g2	AT4G12350.1	1e-46	MYB	myb domain protein 42
c126278_g6	AT3G55730.1	2e-100	MYB	myb domain protein 109
c130508_g1	AT5G02320.2	6e-63	MYB	myb domain protein 3r-5
c113639_g2	AT3G47600.1	2e-95	MYB	myb domain protein 94
c124326_g1	AT3G13540.1	3e-75	MYB	myb domain protein 5
c85526_g1	AT5G67300.1	6e-52	MYB	myb domain protein r1
c77911_g1	AT1G68320.1	1e-23	MYB	myb domain protein 62
c128106_g3	AT4G21440.1	1e-87	MYB	MYB-like 102
c130276_g1	AT3G52250.1	9e-166	MYB	Duplicated homeodomain-like superfamily protein
c106365_g1	AT3G46130.1	2e-29	MYB	myb domain protein 48
c107426_g1	AT4G37260.1	4e-74	MYB	myb domain protein 73
c101563_g1	AT5G40330.1	1e-34	MYB	myb domain protein 23
c126536_g4	AT3G01140.1	7e-36	MYB	myb domain protein 106
c112566_g3	AT1G16490.1	7e-64	MYB	myb domain protein 58
c113267_g3	AT1G22640.1	3e-45	MYB	myb domain protein 3
c122914_g2	AT1G49010.1	2e-69	MYB	Duplicated homeodomain-like superfamily protein
c108195_g1	AT4G37260.1	2e-63	MYB	myb domain protein 73
c126514_g1	AT5G49620.1	8e-85	MYB	myb domain protein 78
c115605_g1	AT5G52600.1	3e-64	MYB	myb domain protein 82
c119658_g2	AT3G53200.1	3e-43	MYB	myb domain protein 27
c114429_g3	AT4G09460.1	2e-44	MYB	myb domain protein 6
c112338_g1	AT2G02820.1	3e-36	MYB	myb domain protein 88
c101563_g2	AT1G66370.1	4e-60	MYB	myb domain protein 113
c127855_g2	AT1G09540.1	3e-15	MYB	myb domain protein 61
c105720_g1	AT2G38090.1	8e-81	MYB	Duplicated homeodomain-like superfamily protein
c116808_g4	AT5G40330.1	7e-40	MYB	myb domain protein 23
c113639_g1	AT5G62470.2	5e-105	MYB	myb domain protein 96
c108864_g1	AT1G09540.1	6e-26	MYB	myb domain protein 61
c114711_g1	AT5G11510.1	1e-30	MYB	myb domain protein 3r-4
c126536_g1	AT5G15310.1	4e-81	MYB	myb domain protein 16
c127772_g1	AT3G23250.1	2e-56	MYB	myb domain protein 15
c103773_g1	AT4G38620.1	3e-71	MYB	myb domain protein 4
c106493_g2	AT3G52250.1	4e-20	MYB	Duplicated homeodomain-like superfamily protein
c117462_g3	AT2G37630.1	5e-133	MYB	myb-like HTH transcriptional regulator family protein
c114131_g2	AT1G25340.1	6e-32	MYB	myb domain protein 116
c113992_g1	AT5G47390.1	6e-49	MYB_related	myb-like transcription factor family protein
c95543_g1	AT1G75250.1	4e-30	MYB_related	RAD-like 6
c124751_g5	AT5G47390.1	1e-37	MYB_related	myb-like transcription factor family protein
c132252_g1	AT1G07540.1	6e-16	MYB_related	TRF-like 2
c131357_g2	AT5G02840.3	9e-24	MYB_related	LHY/CCA1-like 1
c109151_g1	AT1G70000.2	6e-11	MYB_related	myb-like transcription factor family protein
c132145_g4	AT5G47390.1	6e-31	MYB_related	myb-like transcription factor family protein
c131111_g2	AT2G46830.1	8e-26	MYB_related	circadian clock associated 1
c117125_g3	AT5G52660.1	3e-56	MYB_related	Homeodomain-like superfamily protein
c103965_g1	AT5G47390.1	2e-23	MYB_related	myb-like transcription factor family protein
c131178_g4	AT1G17520.1	2e-59	MYB_related	Homeodomain-like/winged-helix DNA-binding family protein
c125431_g1	AT1G72650.1	8e-37	MYB_related	TRF-like 6
c114011_g1	AT2G46410.1	9e-17	MYB_related	Homeodomain-like superfamily protein
c105758_g2	AT3G21430.2	1e-11	MYB_related	DNA binding
c126477_g5	AT5G47390.1	6e-34	MYB_related	myb-like transcription factor family protein
c130343_g1	AT1G07540.1	3e-40	MYB_related	TRF-like 2
c106365_g2	AT3G46130.2	9e-13	MYB_related	myb domain protein 48
c111672_g1	AT5G45420.1	2e-49	MYB_related	Duplicated homeodomain-like superfamily protein
c111084_g1	AT1G70000.2	1e-31	MYB_related	myb-like transcription factor family protein
c122753_g1	AT2G46410.1	1e-10	MYB_related	Homeodomain-like superfamily protein
c120828_g4	AT2G46830.1	2e-38	MYB_related	circadian clock associated 1
c128681_g2	AT5G52660.2	2e-56	MYB_related	Homeodomain-like superfamily protein
c121733_g6	AT2G42150.1	6e-16	MYB_related	DNA-binding bromodomain-containing protein
c115865_g1	AT2G36960.3	4e-39	MYB_related	TSL-kinase interacting protein 1
c118884_g1	AT1G75250.1	4e-29	MYB_related	RAD-like 6
c119239_g2	AT1G01380.1	6e-15	MYB_related	Homeodomain-like superfamily protein
c109151_g2	AT1G74840.2	8e-41	MYB_related	Homeodomain-like superfamily protein
c112798_g2	AT1G75250.1	3e-14	MYB_related	RAD-like 6
c122255_g4	AT2G47210.1	3e-52	MYB_related	myb-like transcription factor family protein
c130686_g3	AT1G17520.1	1e-34	MYB_related	Homeodomain-like/winged-helix DNA-binding family protein
c106365_g5	AT3G46130.2	3e-14	MYB_related	myb domain protein 48
c120062_g5	AT1G75250.2	2e-32	MYB_related	RAD-like 6
c129190_g3	AT3G21430.2	6e-53	MYB_related	DNA binding
c124894_g2	AT2G36960.2	9e-43	MYB_related	TSL-kinase interacting protein 1
c125742_g1	AT1G07540.1	3e-66	MYB_related	TRF-like 2
c124751_g3	AT5G47390.1	2e-32	MYB_related	myb-like transcription factor family protein
c129171_g3	AT5G17300.1	4e-22	MYB_related	Homeodomain-like superfamily protein
c130332_g1	AT3G23250.2	1e-25	MYB_related	myb domain protein 15
c102224_g1	AT3G09600.1	2e-12	MYB_related	Homeodomain-like superfamily protein
c124094_g1	AT1G72650.1	5e-38	MYB_related	TRF-like 6
c131738_g3	AT5G52660.2	2e-32	MYB_related	Homeodomain-like superfamily protein
c127313_g1	AT3G21430.2	6e-86	MYB_related	DNA binding
c118039_g1	AT1G07540.1	4e-42	MYB_related	TRF-like 2
c118288_g1	AT3G16350.1	2e-15	MYB_related	Homeodomain-like superfamily protein
c128681_g3	AT4G01280.2	1e-15	MYB_related	Homeodomain-like superfamily protein
c112423_g1	AT4G39160.1	3e-17	MYB_related	Homeodomain-like superfamily protein
c113639_g3	AT1G08810.2	2e-23	MYB_related	myb domain protein 60
c124284_g2	AT2G42150.1	1e-35	MYB_related	DNA-binding bromodomain-containing protein
c123525_g2	AT1G49950.3	5e-19	MYB_related	telomere repeat binding factor 1
c126139_g1	AT2G44430.1	1e-35	MYB_related	DNA-binding bromodomain-containing protein
c125196_g2	AT2G36960.3	6e-108	MYB_related	TSL-kinase interacting protein 1
c114203_g3	AT5G58900.1	1e-32	MYB_related	Homeodomain-like transcriptional regulator
c61797_g1	AT4G39250.1	1e-28	MYB_related	RAD-like 1
c120241_g3	AT3G09600.1	4e-17	MYB_related	Homeodomain-like superfamily protein
c128383_g1	AT1G64100.2	5e-31	NAC	pentatricopeptide (PPR) repeat-containing protein
c113903_g3	AT1G64100.2	4e-15	NAC	pentatricopeptide (PPR) repeat-containing protein
c120250_g2	AT1G64100.2	6e-16	NAC	pentatricopeptide (PPR) repeat-containing protein
c127667_g1	AT1G64100.2	2e-20	NAC	pentatricopeptide (PPR) repeat-containing protein
c120885_g2	AT1G64100.2	6e-66	NAC	pentatricopeptide (PPR) repeat-containing protein
c115705_g3	AT1G64100.2	1e-31	NAC	pentatricopeptide (PPR) repeat-containing protein
c126924_g1	AT1G64100.2	2e-26	NAC	pentatricopeptide (PPR) repeat-containing protein
c123140_g1	AT1G64100.2	2e-13	NAC	pentatricopeptide (PPR) repeat-containing protein
c127105_g3	AT1G01720.1	5e-125	NAC	NAC (No Apical Meristem) domain transcriptional regulator superfamily protein
c127169_g4	AT1G64100.2	2e-39	NAC	pentatricopeptide (PPR) repeat-containing protein
c115142_g1	AT1G64100.2	3e-24	NAC	pentatricopeptide (PPR) repeat-containing protein
c124478_g2	AT1G64100.2	2e-75	NAC	pentatricopeptide (PPR) repeat-containing protein
c110015_g1	AT1G64100.2	5e-71	NAC	pentatricopeptide (PPR) repeat-containing protein
c127786_g2	AT1G64100.2	1e-32	NAC	pentatricopeptide (PPR) repeat-containing protein
c115387_g1	AT1G64100.2	1e-20	NAC	pentatricopeptide (PPR) repeat-containing protein
c112738_g1	AT1G64100.2	5e-35	NAC	pentatricopeptide (PPR) repeat-containing protein
c122442_g1	AT3G01600.1	1e-92	NAC	NAC domain containing protein 44
c118872_g1	AT1G64100.2	4e-20	NAC	pentatricopeptide (PPR) repeat-containing protein
c110770_g1	AT1G64100.2	2e-16	NAC	pentatricopeptide (PPR) repeat-containing protein
c117062_g2	AT1G64100.2	1e-64	NAC	pentatricopeptide (PPR) repeat-containing protein
c114692_g2	AT1G69490.1	5e-82	NAC	NAC-like, activated by AP3/PI
c113110_g1	AT1G64100.2	6e-15	NAC	pentatricopeptide (PPR) repeat-containing protein
c132377_g3	AT1G64100.2	5e-23	NAC	pentatricopeptide (PPR) repeat-containing protein
c115203_g1	AT1G64100.2	2e-13	NAC	pentatricopeptide (PPR) repeat-containing protein
c117884_g1	AT1G64100.2	2e-23	NAC	pentatricopeptide (PPR) repeat-containing protein
c101219_g1	AT1G64100.2	2e-13	NAC	pentatricopeptide (PPR) repeat-containing protein
c130894_g3	AT1G34190.1	6e-122	NAC	NAC domain containing protein 17
c101945_g1	AT2G33480.2	4e-22	NAC	NAC domain containing protein 41
c114926_g1	AT1G64100.2	4e-48	NAC	pentatricopeptide (PPR) repeat-containing protein
c130161_g1	AT1G64100.2	2e-24	NAC	pentatricopeptide (PPR) repeat-containing protein
c100470_g3	AT1G64100.2	9e-11	NAC	pentatricopeptide (PPR) repeat-containing protein
c113089_g1	AT1G64100.2	2e-20	NAC	pentatricopeptide (PPR) repeat-containing protein
c122211_g2	AT1G64100.2	2e-34	NAC	pentatricopeptide (PPR) repeat-containing protein
c118511_g1	AT1G64100.2	5e-59	NAC	pentatricopeptide (PPR) repeat-containing protein
c109803_g3	AT1G64100.2	4e-16	NAC	pentatricopeptide (PPR) repeat-containing protein
c130222_g1	AT1G64100.2	1e-79	NAC	pentatricopeptide (PPR) repeat-containing protein
c118080_g2	AT1G64100.2	2e-19	NAC	pentatricopeptide (PPR) repeat-containing protein
c125411_g1	AT1G64100.2	4e-21	NAC	pentatricopeptide (PPR) repeat-containing protein
c129953_g3	AT2G27300.1	9e-60	NAC	NTM1-like 8
c115140_g4	AT1G64100.2	4e-13	NAC	pentatricopeptide (PPR) repeat-containing protein
c130465_g1	AT1G64100.2	6e-81	NAC	pentatricopeptide (PPR) repeat-containing protein
c132429_g1	AT1G64100.2	1e-23	NAC	pentatricopeptide (PPR) repeat-containing protein
c130403_g2	AT1G64100.2	2e-15	NAC	pentatricopeptide (PPR) repeat-containing protein
c129723_g2	AT1G64100.2	3e-39	NAC	pentatricopeptide (PPR) repeat-containing protein
c132106_g1	AT1G64100.2	3e-55	NAC	pentatricopeptide (PPR) repeat-containing protein
c131150_g1	AT1G64100.2	3e-24	NAC	pentatricopeptide (PPR) repeat-containing protein
c115703_g8	AT1G01720.1	1e-35	NAC	NAC (No Apical Meristem) domain transcriptional regulator superfamily protein
c123793_g5	AT1G64100.2	9e-17	NAC	pentatricopeptide (PPR) repeat-containing protein
c124102_g1	AT1G64100.2	3e-23	NAC	pentatricopeptide (PPR) repeat-containing protein
c119410_g2	AT1G64100.2	5e-18	NAC	pentatricopeptide (PPR) repeat-containing protein
c128050_g1	AT5G22380.1	4e-63	NAC	NAC domain containing protein 90
c123342_g3	AT1G64100.2	2e-53	NAC	pentatricopeptide (PPR) repeat-containing protein
c123028_g4	AT5G13180.1	6e-54	NAC	NAC domain containing protein 83
c114884_g3	AT1G64100.2	3e-28	NAC	pentatricopeptide (PPR) repeat-containing protein
c128272_g3	AT1G64100.2	2e-39	NAC	pentatricopeptide (PPR) repeat-containing protein
c112882_g1	AT1G64100.2	4e-26	NAC	pentatricopeptide (PPR) repeat-containing protein
c106765_g1	AT1G64100.2	3e-55	NAC	pentatricopeptide (PPR) repeat-containing protein
c128257_g1	AT1G64100.2	7e-21	NAC	pentatricopeptide (PPR) repeat-containing protein
c115703_g7	AT1G01720.1	1e-126	NAC	NAC (No Apical Meristem) domain transcriptional regulator superfamily protein
c126226_g1	AT1G64100.2	2e-19	NAC	pentatricopeptide (PPR) repeat-containing protein
c123114_g2	AT1G25580.1	6e-146	NAC	NAC (No Apical Meristem) domain transcriptional regulator superfamily protein
c130212_g1	AT1G64100.2	5e-29	NAC	pentatricopeptide (PPR) repeat-containing protein
c110246_g1	AT1G64100.2	3e-26	NAC	pentatricopeptide (PPR) repeat-containing protein
c132742_g3	AT5G13180.1	1e-23	NAC	NAC domain containing protein 83
c132364_g2	AT1G64100.2	1e-39	NAC	pentatricopeptide (PPR) repeat-containing protein
c127996_g2	AT1G64100.2	4e-29	NAC	pentatricopeptide (PPR) repeat-containing protein
c113423_g2	AT1G64100.2	8e-28	NAC	pentatricopeptide (PPR) repeat-containing protein
c114884_g2	AT1G64100.2	6e-24	NAC	pentatricopeptide (PPR) repeat-containing protein
c131493_g4	AT1G34190.1	3e-58	NAC	NAC domain containing protein 17
c120474_g2	AT1G64100.2	2e-29	NAC	pentatricopeptide (PPR) repeat-containing protein
c123014_g7	AT1G64100.2	7e-47	NAC	pentatricopeptide (PPR) repeat-containing protein
c121308_g1	AT1G64100.2	4e-16	NAC	pentatricopeptide (PPR) repeat-containing protein
c126625_g5	AT3G10480.1	3e-78	NAC	NAC domain containing protein 50
c118837_g2	AT1G64100.2	2e-13	NAC	pentatricopeptide (PPR) repeat-containing protein
c133258_g1	AT1G64100.2	2e-54	NAC	pentatricopeptide (PPR) repeat-containing protein
c124721_g3	AT4G27410.2	3e-24	NAC	NAC (No Apical Meristem) domain transcriptional regulator superfamily protein
c130587_g1	AT1G64100.2	5e-23	NAC	pentatricopeptide (PPR) repeat-containing protein
c115250_g2	AT1G64100.2	1e-28	NAC	pentatricopeptide (PPR) repeat-containing protein
c123978_g2	AT1G64100.2	2e-38	NAC	pentatricopeptide (PPR) repeat-containing protein
c120303_g1	AT1G64100.2	3e-42	NAC	pentatricopeptide (PPR) repeat-containing protein
c131938_g2	AT1G64100.2	2e-50	NAC	pentatricopeptide (PPR) repeat-containing protein
c118171_g1	AT1G64100.2	7e-20	NAC	pentatricopeptide (PPR) repeat-containing protein
c123299_g2	AT1G64100.2	2e-77	NAC	pentatricopeptide (PPR) repeat-containing protein
c125859_g1	AT1G64100.2	9e-23	NAC	pentatricopeptide (PPR) repeat-containing protein
c130718_g2	AT1G64100.2	3e-14	NAC	pentatricopeptide (PPR) repeat-containing protein
c131474_g2	AT1G64100.2	2e-40	NAC	pentatricopeptide (PPR) repeat-containing protein
c120728_g1	AT1G64100.2	6e-76	NAC	pentatricopeptide (PPR) repeat-containing protein
c128392_g2	AT4G27410.3	8e-95	NAC	NAC (No Apical Meristem) domain transcriptional regulator superfamily protein
c117062_g3	AT1G64100.2	3e-60	NAC	pentatricopeptide (PPR) repeat-containing protein
c128476_g1	AT1G64100.2	2e-71	NAC	pentatricopeptide (PPR) repeat-containing protein
c131261_g1	AT5G61430.1	5e-23	NAC	NAC domain containing protein 100
c132057_g1	AT1G64100.2	2e-28	NAC	pentatricopeptide (PPR) repeat-containing protein
c120195_g1	AT1G64100.2	5e-23	NAC	pentatricopeptide (PPR) repeat-containing protein
c111037_g3	AT5G61430.1	4e-41	NAC	NAC domain containing protein 100
c115160_g3	AT4G17980.1	3e-23	NAC	NAC domain containing protein 71
c121562_g1	AT2G02450.1	3e-85	NAC	NAC domain containing protein 35
c130000_g1	AT1G64100.2	8e-17	NAC	pentatricopeptide (PPR) repeat-containing protein
c126113_g1	AT1G64100.2	9e-19	NAC	pentatricopeptide (PPR) repeat-containing protein
c130489_g2	AT1G64100.2	5e-33	NAC	pentatricopeptide (PPR) repeat-containing protein
c126539_g2	AT1G64100.2	3e-47	NAC	pentatricopeptide (PPR) repeat-containing protein
c113417_g1	AT1G64100.2	6e-32	NAC	pentatricopeptide (PPR) repeat-containing protein
c125997_g4	AT1G64100.2	4e-15	NAC	pentatricopeptide (PPR) repeat-containing protein
c117714_g1	AT1G64100.2	6e-18	NAC	pentatricopeptide (PPR) repeat-containing protein
c123027_g1	AT1G64100.2	7e-22	NAC	pentatricopeptide (PPR) repeat-containing protein
c132028_g1	AT1G64100.2	1e-66	NAC	pentatricopeptide (PPR) repeat-containing protein
c111363_g1	AT1G64100.2	1e-28	NAC	pentatricopeptide (PPR) repeat-containing protein
c132713_g1	AT1G64100.2	6e-32	NAC	pentatricopeptide (PPR) repeat-containing protein
c127065_g1	AT1G64100.2	4e-40	NAC	pentatricopeptide (PPR) repeat-containing protein
c94864_g2	AT2G46770.1	4e-28	NAC	NAC (No Apical Meristem) domain transcriptional regulator superfamily protein
c123823_g1	AT1G64100.2	1e-43	NAC	pentatricopeptide (PPR) repeat-containing protein
c109776_g1	AT5G61430.1	2e-87	NAC	NAC domain containing protein 100
c133071_g3	AT1G64100.2	5e-76	NAC	pentatricopeptide (PPR) repeat-containing protein
c106170_g1	AT1G64100.2	3e-29	NAC	pentatricopeptide (PPR) repeat-containing protein
c109200_g1	AT1G64100.2	2e-41	NAC	pentatricopeptide (PPR) repeat-containing protein
c118071_g4	AT1G64100.2	5e-13	NAC	pentatricopeptide (PPR) repeat-containing protein
c129672_g1	AT1G64100.2	2e-44	NAC	pentatricopeptide (PPR) repeat-containing protein
c114442_g1	AT5G18270.1	1e-92	NAC	Arabidopsis NAC domain containing protein 87
c130624_g2	AT1G64100.2	1e-19	NAC	pentatricopeptide (PPR) repeat-containing protein
c119246_g1	AT1G64100.2	7e-21	NAC	pentatricopeptide (PPR) repeat-containing protein
c122027_g1	AT1G64100.2	1e-20	NAC	pentatricopeptide (PPR) repeat-containing protein
c120786_g1	AT1G64100.2	1e-14	NAC	pentatricopeptide (PPR) repeat-containing protein
c114574_g1	AT1G64100.2	1e-21	NAC	pentatricopeptide (PPR) repeat-containing protein
c130643_g3	AT1G64100.2	7e-72	NAC	pentatricopeptide (PPR) repeat-containing protein
c123015_g1	AT5G04410.1	6e-117	NAC	NAC domain containing protein 2
c127045_g1	AT1G64100.2	2e-24	NAC	pentatricopeptide (PPR) repeat-containing protein
c121896_g3	AT1G64100.2	1e-12	NAC	pentatricopeptide (PPR) repeat-containing protein
c131709_g1	AT1G64100.2	2e-43	NAC	pentatricopeptide (PPR) repeat-containing protein
c102666_g1	AT1G25580.1	8e-47	NAC	NAC (No Apical Meristem) domain transcriptional regulator superfamily protein
c118131_g2	AT1G64100.2	2e-22	NAC	pentatricopeptide (PPR) repeat-containing protein
c112474_g1	AT1G64100.2	5e-72	NAC	pentatricopeptide (PPR) repeat-containing protein
c133292_g1	AT1G64100.2	3e-123	NAC	pentatricopeptide (PPR) repeat-containing protein
c130230_g1	AT1G64100.2	2e-63	NAC	pentatricopeptide (PPR) repeat-containing protein
c117865_g3	AT5G22380.1	3e-82	NAC	NAC domain containing protein 90
c107395_g1	AT1G64100.2	4e-29	NAC	pentatricopeptide (PPR) repeat-containing protein
c123045_g2	AT1G64100.2	2e-27	NAC	pentatricopeptide (PPR) repeat-containing protein
c121810_g1	AT1G64100.2	4e-58	NAC	pentatricopeptide (PPR) repeat-containing protein
c131061_g1	AT1G64100.2	1e-16	NAC	pentatricopeptide (PPR) repeat-containing protein
c128108_g1	AT1G64100.2	1e-70	NAC	pentatricopeptide (PPR) repeat-containing protein
c18450_g1	AT1G61110.1	1e-39	NAC	NAC domain containing protein 25
c132850_g1	AT1G64100.2	4e-120	NAC	pentatricopeptide (PPR) repeat-containing protein
c121920_g3	AT1G64100.2	1e-32	NAC	pentatricopeptide (PPR) repeat-containing protein
c132267_g1	AT1G64100.2	7e-29	NAC	pentatricopeptide (PPR) repeat-containing protein
c116788_g1	AT1G64100.2	6e-15	NAC	pentatricopeptide (PPR) repeat-containing protein
c112868_g3	AT3G15510.1	1e-59	NAC	NAC domain containing protein 2
c129561_g1	AT1G64100.2	6e-19	NAC	pentatricopeptide (PPR) repeat-containing protein
c124207_g2	AT1G64100.2	4e-32	NAC	pentatricopeptide (PPR) repeat-containing protein
c124672_g3	AT1G64100.2	5e-25	NAC	pentatricopeptide (PPR) repeat-containing protein
c122341_g4	AT1G64100.2	8e-19	NAC	pentatricopeptide (PPR) repeat-containing protein
c111630_g1	AT1G64100.2	2e-16	NAC	pentatricopeptide (PPR) repeat-containing protein
c127463_g1	AT1G64100.2	4e-17	NAC	pentatricopeptide (PPR) repeat-containing protein
c124833_g3	AT4G28500.1	3e-119	NAC	NAC domain containing protein 73
c127602_g10	AT1G69490.1	8e-26	NAC	NAC-like, activated by AP3/PI
c121231_g2	AT4G17980.1	1e-91	NAC	NAC domain containing protein 71
c118977_g1	AT4G27410.2	2e-92	NAC	NAC (No Apical Meristem) domain transcriptional regulator superfamily protein
c127912_g1	AT1G64100.2	1e-19	NAC	pentatricopeptide (PPR) repeat-containing protein
c129498_g1	AT1G64100.2	2e-19	NAC	pentatricopeptide (PPR) repeat-containing protein
c126495_g1	AT1G64100.2	4e-18	NAC	pentatricopeptide (PPR) repeat-containing protein
c112499_g1	AT1G64100.2	3e-23	NAC	pentatricopeptide (PPR) repeat-containing protein
c112572_g1	AT1G64100.2	3e-77	NAC	pentatricopeptide (PPR) repeat-containing protein
c114692_g1	AT1G69490.1	3e-69	NAC	NAC-like, activated by AP3/PI
c125406_g1	AT1G64100.2	2e-36	NAC	pentatricopeptide (PPR) repeat-containing protein
c115987_g1	AT1G64100.2	5e-19	NAC	pentatricopeptide (PPR) repeat-containing protein
c119546_g2	AT1G64100.2	3e-17	NAC	pentatricopeptide (PPR) repeat-containing protein
c128861_g6	AT4G28500.1	5e-65	NAC	NAC domain containing protein 73
c128389_g5	AT1G64100.2	1e-17	NAC	pentatricopeptide (PPR) repeat-containing protein
c115624_g1	AT1G64100.2	4e-17	NAC	pentatricopeptide (PPR) repeat-containing protein
c133063_g1	AT1G64100.2	2e-15	NAC	pentatricopeptide (PPR) repeat-containing protein
c132970_g1	AT1G64100.2	7e-12	NAC	pentatricopeptide (PPR) repeat-containing protein
c131045_g3	AT1G64100.2	4e-66	NAC	pentatricopeptide (PPR) repeat-containing protein
c152112_g1	AT1G64100.2	1e-16	NAC	pentatricopeptide (PPR) repeat-containing protein
c120695_g1	AT1G64100.2	2e-23	NAC	pentatricopeptide (PPR) repeat-containing protein
c124377_g1	AT1G64100.2	1e-27	NAC	pentatricopeptide (PPR) repeat-containing protein
c120923_g7	AT1G64100.2	1e-55	NAC	pentatricopeptide (PPR) repeat-containing protein
c90523_g2	AT1G64100.2	1e-14	NAC	pentatricopeptide (PPR) repeat-containing protein
c120747_g4	AT1G64100.2	1e-20	NAC	pentatricopeptide (PPR) repeat-containing protein
c131050_g2	AT1G64100.2	9e-13	NAC	pentatricopeptide (PPR) repeat-containing protein
c101909_g1	AT1G64100.2	7e-44	NAC	pentatricopeptide (PPR) repeat-containing protein
c131935_g1	AT1G64100.2	5e-31	NAC	pentatricopeptide (PPR) repeat-containing protein
c129942_g2	AT1G61110.1	6e-34	NAC	NAC domain containing protein 25
c115965_g3	AT1G64100.2	2e-19	NAC	pentatricopeptide (PPR) repeat-containing protein
c119866_g1	AT1G64100.2	3e-73	NAC	pentatricopeptide (PPR) repeat-containing protein
c121931_g3	AT3G49530.1	9e-52	NAC	NAC domain containing protein 62
c131793_g1	AT1G64100.2	7e-84	NAC	pentatricopeptide (PPR) repeat-containing protein
c131958_g1	AT1G64100.2	6e-16	NAC	pentatricopeptide (PPR) repeat-containing protein
c124833_g5	AT4G29230.1	1e-142	NAC	NAC domain containing protein 75
c120514_g1	AT1G64100.2	1e-28	NAC	pentatricopeptide (PPR) repeat-containing protein
c131336_g2	AT1G64100.2	2e-24	NAC	pentatricopeptide (PPR) repeat-containing protein
c106526_g1	AT1G64100.2	2e-21	NAC	pentatricopeptide (PPR) repeat-containing protein
c98080_g1	AT1G52890.1	2e-31	NAC	NAC domain containing protein 19
c107286_g1	AT1G64100.2	5e-14	NAC	pentatricopeptide (PPR) repeat-containing protein
c112138_g2	AT1G64100.2	6e-21	NAC	pentatricopeptide (PPR) repeat-containing protein
c128065_g2	AT1G64100.2	5e-20	NAC	pentatricopeptide (PPR) repeat-containing protein
c124057_g1	AT1G64100.2	1e-25	NAC	pentatricopeptide (PPR) repeat-containing protein
c117388_g1	AT1G64100.2	2e-101	NAC	pentatricopeptide (PPR) repeat-containing protein
c127633_g2	AT1G64100.2	5e-84	NAC	pentatricopeptide (PPR) repeat-containing protein
c131423_g2	AT1G64100.2	7e-18	NAC	pentatricopeptide (PPR) repeat-containing protein
c107388_g1	AT4G28530.1	1e-88	NAC	NAC domain containing protein 74
c128145_g1	AT1G64100.2	1e-20	NAC	pentatricopeptide (PPR) repeat-containing protein
c129546_g1	AT1G64100.2	2e-14	NAC	pentatricopeptide (PPR) repeat-containing protein
c102929_g1	AT1G64100.2	4e-26	NAC	pentatricopeptide (PPR) repeat-containing protein
c112868_g2	AT3G15510.1	1e-43	NAC	NAC domain containing protein 2
c117432_g1	AT1G64100.2	9e-23	NAC	pentatricopeptide (PPR) repeat-containing protein
c115135_g1	AT1G64100.2	4e-13	NAC	pentatricopeptide (PPR) repeat-containing protein
c129948_g1	AT1G64100.2	1e-20	NAC	pentatricopeptide (PPR) repeat-containing protein
c126698_g2	AT1G64100.2	3e-57	NAC	pentatricopeptide (PPR) repeat-containing protein
c94736_g1	AT1G64100.2	2e-44	NAC	pentatricopeptide (PPR) repeat-containing protein
c132972_g1	AT1G64100.2	7e-23	NAC	pentatricopeptide (PPR) repeat-containing protein
c125018_g1	AT1G64100.2	1e-31	NAC	pentatricopeptide (PPR) repeat-containing protein
c132981_g1	AT1G64100.2	6e-18	NAC	pentatricopeptide (PPR) repeat-containing protein
c114754_g1	AT5G22380.1	2e-65	NAC	NAC domain containing protein 90
c127057_g1	AT1G64100.2	6e-13	NAC	pentatricopeptide (PPR) repeat-containing protein
c131717_g1	AT1G64100.2	3e-51	NAC	pentatricopeptide (PPR) repeat-containing protein
c111046_g1	AT1G64100.2	2e-20	NAC	pentatricopeptide (PPR) repeat-containing protein
c115250_g1	AT1G64100.2	4e-21	NAC	pentatricopeptide (PPR) repeat-containing protein
c53170_g1	AT3G10480.3	2e-38	NAC	NAC domain containing protein 50
c110531_g1	AT1G64100.2	3e-16	NAC	pentatricopeptide (PPR) repeat-containing protein
c128165_g3	AT1G64100.2	3e-31	NAC	pentatricopeptide (PPR) repeat-containing protein
c131275_g2	AT1G64100.2	4e-15	NAC	pentatricopeptide (PPR) repeat-containing protein
c115703_g6	AT1G61110.1	4e-110	NAC	NAC domain containing protein 25
c120162_g1	AT1G64100.2	4e-27	NAC	pentatricopeptide (PPR) repeat-containing protein
c113852_g1	AT3G44350.1	2e-16	NAC	NAC domain containing protein 61
c124568_g1	AT1G64100.2	9e-40	NAC	pentatricopeptide (PPR) repeat-containing protein
c112874_g2	AT1G64100.2	2e-21	NAC	pentatricopeptide (PPR) repeat-containing protein
c132309_g1	AT1G64100.2	2e-66	NAC	pentatricopeptide (PPR) repeat-containing protein
c128182_g2	AT1G64100.2	5e-15	NAC	pentatricopeptide (PPR) repeat-containing protein
c124620_g1	AT1G64100.2	2e-16	NAC	pentatricopeptide (PPR) repeat-containing protein
c125350_g3	AT1G64100.2	9e-15	NAC	pentatricopeptide (PPR) repeat-containing protein
c117768_g1	AT1G64100.2	1e-20	NAC	pentatricopeptide (PPR) repeat-containing protein
c123793_g2	AT1G64100.2	1e-24	NAC	pentatricopeptide (PPR) repeat-containing protein
c127594_g1	AT1G64100.2	1e-40	NAC	pentatricopeptide (PPR) repeat-containing protein
c111037_g5	AT5G61430.1	1e-98	NAC	NAC domain containing protein 100
c123383_g1	AT1G64100.2	3e-24	NAC	pentatricopeptide (PPR) repeat-containing protein
c117273_g4	AT1G64100.2	4e-53	NAC	pentatricopeptide (PPR) repeat-containing protein
c126254_g1	AT1G64100.2	7e-23	NAC	pentatricopeptide (PPR) repeat-containing protein
c121631_g2	AT1G64100.2	2e-29	NAC	pentatricopeptide (PPR) repeat-containing protein
c123044_g1	AT1G64100.2	3e-17	NAC	pentatricopeptide (PPR) repeat-containing protein
c118681_g1	AT1G64100.2	7e-22	NAC	pentatricopeptide (PPR) repeat-containing protein
c129595_g2	AT5G64530.1	5e-80	NAC	xylem NAC domain 1
c119552_g1	AT1G64100.2	9e-19	NAC	pentatricopeptide (PPR) repeat-containing protein
c125873_g3	AT1G10170.1	0	NF-X1	NF-X-like 1
c121504_g1	AT2G34720.1	3e-30	NF-YA	nuclear factor Y, subunit A4
c121750_g3	AT1G72830.1	1e-48	NF-YA	nuclear factor Y, subunit A3
c116793_g1	AT3G20910.1	3e-13	NF-YA	nuclear factor Y, subunit A9
c125309_g1	AT3G20910.1	9e-26	NF-YA	nuclear factor Y, subunit A9
c94856_g1	AT4G14540.1	3e-59	NF-YB	nuclear factor Y, subunit B3
c94915_g1	AT2G37060.3	1e-58	NF-YB	nuclear factor Y, subunit B8
c113892_g2	AT2G27470.1	1e-17	NF-YB	nuclear factor Y, subunit B11
c127131_g3	AT5G23090.2	9e-87	NF-YB	nuclear factor Y, subunit B13
c133059_g1	AT2G37060.3	3e-76	NF-YB	nuclear factor Y, subunit B8
c110405_g1	AT4G14540.1	3e-63	NF-YB	nuclear factor Y, subunit B3
c132261_g3	AT4G14540.1	5e-31	NF-YB	nuclear factor Y, subunit B3
c125343_g3	AT3G48590.1	9e-102	NF-YC	nuclear factor Y, subunit C1
c126143_g4	AT1G56170.2	6e-76	NF-YC	nuclear factor Y, subunit C2
c129468_g3	AT3G12480.1	2e-67	NF-YC	nuclear factor Y, subunit C11
c113569_g2	AT1G07980.1	2e-19	NF-YC	nuclear factor Y, subunit C10
c127539_g1	AT1G64530.1	3e-15	Nin-like	Plant regulator RWP-RK family protein
c127087_g1	AT1G64530.1	3e-57	Nin-like	Plant regulator RWP-RK family protein
c92109_g1	AT4G24020.1	2e-22	Nin-like	NIN like protein 7
c120827_g1	AT4G24020.1	2e-15	Nin-like	NIN like protein 7
c121115_g1	AT1G64530.1	1e-58	Nin-like	Plant regulator RWP-RK family protein
c109572_g1	AT4G24020.1	9e-22	Nin-like	NIN like protein 7
c110836_g1	AT1G64530.1	7e-42	Nin-like	Plant regulator RWP-RK family protein
c125369_g1	AT2G17150.1	0	Nin-like	Plant regulator RWP-RK family protein
c112488_g2	AT4G24020.1	1e-13	Nin-like	NIN like protein 7
c119826_g4	AT1G13260.1	2e-40	RAV	related to ABI3/VP1 1
c121764_g1	AT1G13260.1	2e-136	RAV	related to ABI3/VP1 1
c117964_g2	AT1G13260.1	3e-142	RAV	related to ABI3/VP1 1
c130579_g1	AT1G50680.1	6e-27	RAV	AP2/B3 transcription factor family protein
c128718_g1	AT5G18830.1	1e-20	SBP	squamosa promoter binding protein-like 7
c123610_g3	AT5G18830.3	4e-49	SBP	squamosa promoter binding protein-like 7
c111346_g1	AT2G42200.1	7e-40	SBP	squamosa promoter binding protein-like 9
c120840_g2	AT1G69170.1	1e-48	SBP	Squamosa promoter-binding protein-like (SBP domain) transcription factor family protein
c104339_g2	AT2G47070.1	5e-29	SBP	squamosa promoter binding protein-like 1
c122392_g2	AT5G50670.1	7e-59	SBP	Squamosa promoter-binding protein-like (SBP domain) transcription factor family protein
c126695_g1	AT1G20980.1	0	SBP	squamosa promoter binding protein-like 14
c129330_g2	AT3G15270.1	1e-36	SBP	squamosa promoter binding protein-like 5
c125223_g2	AT5G43270.3	3e-33	SBP	squamosa promoter binding protein-like 2
c130983_g4	AT1G20980.1	2e-92	SBP	squamosa promoter binding protein-like 14
c115974_g3	AT5G18830.2	6e-35	SBP	squamosa promoter binding protein-like 7
c132624_g2	AT3G60030.1	0	SBP	squamosa promoter-binding protein-like 12
c122392_g1	AT5G50670.1	3e-18	SBP	Squamosa promoter-binding protein-like (SBP domain) transcription factor family protein
c125416_g2	AT5G18830.2	2e-87	SBP	squamosa promoter binding protein-like 7
c128201_g4	AT1G02065.2	7e-41	SBP	squamosa promoter binding protein-like 8
c128718_g5	AT5G18830.1	8e-51	SBP	squamosa promoter binding protein-like 7
c95956_g1	AT2G47070.1	2e-21	SBP	squamosa promoter binding protein-like 1
c127337_g2	AT5G25220.2	4e-36	TALE	KNOTTED1-like homeobox gene 3
c118218_g2	AT5G41410.1	5e-14	TALE	POX (plant homeobox) family protein
c130439_g4	AT5G25220.1	4e-19	TALE	KNOTTED1-like homeobox gene 3
c131124_g3	AT2G35940.3	6e-70	TALE	BEL1-like homeodomain 1
c120558_g5	AT4G36870.2	6e-117	TALE	BEL1-like homeodomain 2
c127337_g1	AT5G25220.1	6e-29	TALE	KNOTTED1-like homeobox gene 3
c130439_g3	AT5G25220.1	1e-128	TALE	KNOTTED1-like homeobox gene 3
c114039_g1	AT5G25220.1	2e-17	TALE	KNOTTED1-like homeobox gene 3
c129863_g3	AT2G35940.3	4e-130	TALE	BEL1-like homeodomain 1
c132046_g3	AT2G16400.1	2e-125	TALE	BEL1-like homeodomain 7
c122959_g1	AT5G25220.2	4e-18	TALE	KNOTTED1-like homeobox gene 3
c123096_g2	AT5G11060.1	3e-18	TALE	KNOTTED1-like homeobox gene 4
c129734_g5	AT5G41410.1	3e-108	TALE	POX (plant homeobox) family protein
c118330_g1	AT4G32980.1	7e-67	TALE	homeobox gene 1
c123026_g1	AT5G02030.1	2e-71	TALE	POX (plant homeobox) family protein
c129734_g2	AT2G23760.3	2e-136	TALE	BEL1-like homeodomain 4
c124727_g1	AT1G62990.1	6e-22	TALE	KNOTTED-like homeobox of Arabidopsis thaliana 7
c132332_g2	AT2G35940.3	1e-23	TALE	BEL1-like homeodomain 1
c114967_g4	AT5G11060.1	2e-115	TALE	KNOTTED1-like homeobox gene 4
c123463_g1	AT2G16400.1	2e-89	TALE	BEL1-like homeodomain 7
c130439_g1	AT5G25220.2	3e-137	TALE	KNOTTED1-like homeobox gene 3
c125623_g1	AT5G60970.1	3e-43	TCP	TEOSINTE BRANCHED 1, cycloidea and PCF transcription factor 5
c121721_g2	AT5G23280.1	2e-58	TCP	TCP family transcription factor
c115097_g1	AT5G60970.1	4e-38	TCP	TEOSINTE BRANCHED 1, cycloidea and PCF transcription factor 5
c101715_g1	AT2G45680.1	2e-38	TCP	TCP family transcription factor
c111706_g1	AT1G68800.1	4e-21	TCP	TCP domain protein 12
c126676_g2	AT3G02150.2	1e-43	TCP	plastid transcription factor 1
c123333_g6	AT1G69690.1	2e-42	TCP	TCP family transcription factor
c102138_g1	AT3G27010.1	1e-66	TCP	TEOSINTE BRANCHED 1, cycloidea, PCF (TCP)-domain family protein 20
c127028_g3	AT5G51910.2	8e-62	TCP	TCP family transcription factor
c94224_g1	AT3G15030.3	4e-35	TCP	TCP family transcription factor 4
c96748_g1	AT1G58100.1	1e-47	TCP	TCP family transcription factor
c126676_g1	AT3G02150.1	4e-45	TCP	plastid transcription factor 1
c128761_g6	AT1G58100.1	5e-60	TCP	TCP family transcription factor
c104771_g1	AT3G27010.1	1e-58	TCP	TEOSINTE BRANCHED 1, cycloidea, PCF (TCP)-domain family protein 20
c112365_g1	AT1G35560.1	3e-25	TCP	TCP family transcription factor
c128091_g1	AT4G18390.2	9e-44	TCP	TEOSINTE BRANCHED 1, cycloidea and PCF transcription factor 2
c114203_g4	AT3G15030.3	6e-51	TCP	TCP family transcription factor 4
c111995_g1	AT5G51910.2	3e-44	TCP	TCP family transcription factor
c129581_g2	AT4G31270.1	4e-52	Trihelix	sequence-specific DNA binding transcription factors
c126120_g3	AT2G33550.1	2e-79	Trihelix	Homeodomain-like superfamily protein
c128487_g2	AT2G44730.1	5e-25	Trihelix	Alcohol dehydrogenase transcription factor Myb/SANT-like family protein
c124513_g2	AT3G10030.1	7e-120	Trihelix	aspartate/glutamate/uridylate kinase family protein
c119757_g1	AT3G25990.1	2e-84	Trihelix	Homeodomain-like superfamily protein
c125417_g3	AT2G44730.1	4e-40	Trihelix	Alcohol dehydrogenase transcription factor Myb/SANT-like family protein
c128997_g2	AT3G54390.1	1e-15	Trihelix	sequence-specific DNA binding transcription factors
c111276_g1	AT3G24490.1	3e-71	Trihelix	Alcohol dehydrogenase transcription factor Myb/SANT-like family protein
c125483_g5	AT3G58630.1	2e-43	Trihelix	sequence-specific DNA binding transcription factors
c163723_g1	AT2G44730.1	1e-16	Trihelix	Alcohol dehydrogenase transcription factor Myb/SANT-like family protein
c119088_g1	AT3G54390.1	4e-48	Trihelix	sequence-specific DNA binding transcription factors
c132175_g1	AT5G47660.1	6e-43	Trihelix	Homeodomain-like superfamily protein
c121301_g3	AT3G24490.1	3e-68	Trihelix	Alcohol dehydrogenase transcription factor Myb/SANT-like family protein
c118226_g4	AT1G13450.3	5e-71	Trihelix	Homeodomain-like superfamily protein
c120803_g3	AT1G76880.1	1e-57	Trihelix	Duplicated homeodomain-like superfamily protein
c132549_g1	AT5G63420.1	0	Trihelix	RNA-metabolising metallo-beta-lactamase family protein
c126317_g3	AT1G13450.3	3e-23	Trihelix	Homeodomain-like superfamily protein
c121728_g7	AT3G58630.1	7e-11	Trihelix	sequence-specific DNA binding transcription factors
c129252_g1	AT1G21200.1	7e-126	Trihelix	sequence-specific DNA binding transcription factors
c107603_g1	AT3G10030.1	4e-79	Trihelix	aspartate/glutamate/uridylate kinase family protein
c131480_g3	AT2G38250.1	9e-49	Trihelix	Homeodomain-like superfamily protein
c131480_g4	AT2G38250.1	1e-45	Trihelix	Homeodomain-like superfamily protein
c114930_g8	AT1G76880.1	8e-61	Trihelix	Duplicated homeodomain-like superfamily protein
c131464_g2	AT3G54390.1	3e-31	Trihelix	sequence-specific DNA binding transcription factors
c110962_g2	AT1G28520.2	1e-32	VOZ	vascular plant one zinc finger protein
c123905_g1	AT1G28520.2	9e-162	VOZ	vascular plant one zinc finger protein
c126824_g8	AT2G02740.2	3e-51	Whirly	ssDNA-binding transcriptional regulator
c114548_g1	AT1G71260.1	3e-54	Whirly	WHIRLY 2
c122142_g2	AT3G18010.1	1e-46	WOX	WUSCHEL related homeobox 1
c104207_g1	AT1G46480.1	6e-51	WOX	WUSCHEL related homeobox 4
c125914_g5	AT4G12020.2	1e-14	WRKY	protein kinase family protein
c128864_g1	AT4G12020.2	1e-23	WRKY	protein kinase family protein
c133302_g1	AT5G45050.2	5e-11	WRKY	Disease resistance protein (TIR-NBS-LRR class)
c120242_g1	AT4G12020.2	1e-42	WRKY	protein kinase family protein
c127558_g3	AT4G12020.2	3e-14	WRKY	protein kinase family protein
c132085_g2	AT4G12020.3	5e-12	WRKY	protein kinase family protein
c133299_g1	AT4G12020.2	7e-15	WRKY	protein kinase family protein
c132075_g1	AT4G12020.3	2e-16	WRKY	protein kinase family protein
c131012_g3	AT2G37260.2	2e-48	WRKY	WRKY family transcription factor family protein
c127616_g4	AT4G12020.2	5e-18	WRKY	protein kinase family protein
c130853_g2	AT4G12020.2	7e-11	WRKY	protein kinase family protein
c125292_g1	AT4G12020.2	1e-11	WRKY	protein kinase family protein
c114720_g1	AT4G12020.2	1e-16	WRKY	protein kinase family protein
c111671_g1	AT4G12020.3	3e-14	WRKY	protein kinase family protein
c132675_g1	AT5G45260.1	9e-12	WRKY	Disease resistance protein (TIR-NBS-LRR class)
c121554_g1	AT4G12020.2	2e-16	WRKY	protein kinase family protein
c122845_g1	AT4G12020.2	2e-15	WRKY	protein kinase family protein
c116296_g1	AT4G12020.2	3e-18	WRKY	protein kinase family protein
c121602_g3	AT4G24240.1	4e-76	WRKY	WRKY DNA-binding protein 7
c120046_g2	AT4G12020.1	6e-11	WRKY	protein kinase family protein
c122421_g2	AT4G12020.2	5e-16	WRKY	protein kinase family protein
c129655_g2	AT4G12020.2	4e-22	WRKY	protein kinase family protein
c115742_g4	AT4G11070.2	9e-20	WRKY	WRKY family transcription factor
c105540_g1	AT4G12020.3	5e-11	WRKY	protein kinase family protein
c124007_g3	AT4G12020.2	5e-64	WRKY	protein kinase family protein
c121280_g1	AT4G12020.2	1e-18	WRKY	protein kinase family protein
c118481_g3	AT1G80840.1	5e-26	WRKY	WRKY DNA-binding protein 40
c132311_g5	AT4G12020.2	3e-14	WRKY	protein kinase family protein
c126761_g2	AT4G26640.1	3e-39	WRKY	WRKY family transcription factor family protein
c120497_g2	AT4G12020.2	2e-18	WRKY	protein kinase family protein
c133077_g1	AT4G12020.2	2e-16	WRKY	protein kinase family protein
c133286_g3	AT4G12020.1	2e-94	WRKY	protein kinase family protein
c123840_g1	AT4G12020.2	7e-14	WRKY	protein kinase family protein
c131839_g2	AT4G12020.2	1e-12	WRKY	protein kinase family protein
c126745_g5	AT4G12020.2	4e-16	WRKY	protein kinase family protein
c111251_g1	AT2G38470.1	3e-61	WRKY	WRKY DNA-binding protein 33
c126911_g1	AT2G03340.1	2e-81	WRKY	WRKY DNA-binding protein 3
c128987_g2	AT4G11070.1	2e-51	WRKY	WRKY family transcription factor
c90555_g2	AT4G24240.1	1e-79	WRKY	WRKY DNA-binding protein 7
c123588_g2	AT4G12020.2	1e-16	WRKY	protein kinase family protein
c130061_g1	AT4G12020.2	1e-43	WRKY	protein kinase family protein
c118481_g2	AT1G80840.1	4e-86	WRKY	WRKY DNA-binding protein 40
c123760_g2	AT4G12020.2	6e-13	WRKY	protein kinase family protein
c118287_g1	AT4G12020.2	4e-12	WRKY	protein kinase family protein
c128755_g1	AT4G12020.2	2e-20	WRKY	protein kinase family protein
c129909_g3	AT4G12020.2	7e-14	WRKY	protein kinase family protein
c108149_g1	AT5G49520.1	3e-45	WRKY	WRKY DNA-binding protein 48
c131080_g1	AT4G12020.3	1e-12	WRKY	protein kinase family protein
c121985_g1	AT4G12020.2	2e-13	WRKY	protein kinase family protein
c125446_g2	AT4G12020.2	7e-15	WRKY	protein kinase family protein
c116184_g1	AT3G62340.1	3e-17	WRKY	WRKY family transcription factor
c117680_g7	AT4G12020.2	2e-36	WRKY	protein kinase family protein
c130682_g3	AT4G12020.2	1e-28	WRKY	protein kinase family protein
c88966_g2	AT5G13080.1	2e-42	WRKY	WRKY DNA-binding protein 75
c126345_g3	AT1G62300.1	1e-43	WRKY	WRKY family transcription factor
c114538_g1	AT4G12020.2	2e-11	WRKY	protein kinase family protein
c114461_g1	AT4G04450.1	6e-89	WRKY	WRKY family transcription factor
c132150_g2	AT4G12020.2	2e-12	WRKY	protein kinase family protein
c128714_g1	AT4G12020.2	7e-17	WRKY	protein kinase family protein
c114458_g3	AT4G12020.2	7e-13	WRKY	protein kinase family protein
c102613_g1	AT5G45260.1	4e-12	WRKY	Disease resistance protein (TIR-NBS-LRR class)
c103817_g1	AT4G12020.2	4e-27	WRKY	protein kinase family protein
c130124_g1	AT4G12020.2	9e-14	WRKY	protein kinase family protein
c130122_g5	AT4G12020.2	1e-11	WRKY	protein kinase family protein
c110772_g1	AT4G12020.2	1e-25	WRKY	protein kinase family protein
c124037_g3	AT4G12020.3	9e-13	WRKY	protein kinase family protein
c80963_g1	AT4G12020.2	1e-67	WRKY	protein kinase family protein
c130693_g1	AT4G12020.2	1e-12	WRKY	protein kinase family protein
c130730_g1	AT4G12020.2	9e-16	WRKY	protein kinase family protein
c131695_g1	AT4G12020.2	2e-14	WRKY	protein kinase family protein
c118800_g3	AT4G12020.2	2e-17	WRKY	protein kinase family protein
c133238_g1	AT5G45050.1	2e-12	WRKY	Disease resistance protein (TIR-NBS-LRR class)
c129513_g1	AT4G12020.1	9e-14	WRKY	protein kinase family protein
c102318_g1	AT4G12020.2	5e-39	WRKY	protein kinase family protein
c122458_g2	AT4G12020.2	4e-20	WRKY	protein kinase family protein
c108997_g1	AT1G80840.1	8e-18	WRKY	WRKY DNA-binding protein 40
c123160_g3	AT4G12020.1	1e-12	WRKY	protein kinase family protein
c117630_g1	AT4G12020.2	4e-27	WRKY	protein kinase family protein
c124026_g1	AT4G12020.2	6e-13	WRKY	protein kinase family protein
c123614_g4	AT4G30935.1	2e-108	WRKY	WRKY DNA-binding protein 32
c125878_g2	AT4G12020.2	3e-11	WRKY	protein kinase family protein
c127189_g1	AT4G12020.3	2e-13	WRKY	protein kinase family protein
c127192_g2	AT4G12020.2	7e-17	WRKY	protein kinase family protein
c115923_g2	AT4G12020.2	6e-23	WRKY	protein kinase family protein
c126761_g3	AT2G04880.2	6e-32	WRKY	zinc-dependent activator protein-1
c133125_g1	AT4G12020.2	1e-21	WRKY	protein kinase family protein
c130467_g1	AT4G12020.3	3e-16	WRKY	protein kinase family protein
c123960_g2	AT4G12020.2	2e-15	WRKY	protein kinase family protein
c126202_g4	AT4G12020.2	2e-12	WRKY	protein kinase family protein
c132904_g1	AT4G12020.2	7e-13	WRKY	protein kinase family protein
c118403_g3	AT4G12020.2	1e-17	WRKY	protein kinase family protein
c128944_g1	AT4G12020.2	7e-16	WRKY	protein kinase family protein
c102979_g1	AT1G80840.1	3e-22	WRKY	WRKY DNA-binding protein 40
c133203_g1	AT5G45050.1	1e-73	WRKY	Disease resistance protein (TIR-NBS-LRR class)
c130254_g1	AT4G12020.3	6e-15	WRKY	protein kinase family protein
c119979_g1	AT4G12020.2	2e-13	WRKY	protein kinase family protein
c123534_g2	AT4G12020.2	8e-12	WRKY	protein kinase family protein
c125072_g3	AT4G12020.2	8e-15	WRKY	protein kinase family protein
c117680_g8	AT4G12020.2	6e-33	WRKY	protein kinase family protein
c130454_g2	AT4G12020.2	2e-11	WRKY	protein kinase family protein
c111482_g2	AT4G12020.2	4e-26	WRKY	protein kinase family protein
c109424_g1	AT4G12020.2	5e-22	WRKY	protein kinase family protein
c116438_g2	AT4G12020.2	8e-15	WRKY	protein kinase family protein
c127914_g1	AT4G12020.2	1e-15	WRKY	protein kinase family protein
c120664_g4	AT4G12020.1	4e-40	WRKY	protein kinase family protein
c125502_g1	AT4G12020.2	4e-30	WRKY	protein kinase family protein
c124007_g8	AT4G12020.2	8e-33	WRKY	protein kinase family protein
c125077_g1	AT4G12020.2	1e-13	WRKY	protein kinase family protein
c107158_g2	AT4G12020.2	5e-13	WRKY	protein kinase family protein
c129276_g8	AT1G62300.1	4e-96	WRKY	WRKY family transcription factor
c128761_g2	AT4G12020.2	2e-19	WRKY	protein kinase family protein
c128977_g1	AT4G12020.2	2e-22	WRKY	protein kinase family protein
c124327_g2	AT4G12020.2	6e-11	WRKY	protein kinase family protein
c126798_g2	AT5G45050.1	3e-41	WRKY	Disease resistance protein (TIR-NBS-LRR class)
c112758_g1	AT4G12020.2	7e-19	WRKY	protein kinase family protein
c132973_g1	AT5G45260.1	6e-11	WRKY	Disease resistance protein (TIR-NBS-LRR class)
c123795_g3	AT4G12020.2	5e-14	WRKY	protein kinase family protein
c103182_g1	AT5G64810.1	5e-28	WRKY	WRKY DNA-binding protein 51
c116397_g1	AT4G12020.2	9e-21	WRKY	protein kinase family protein
c130856_g3	AT4G12020.2	4e-16	WRKY	protein kinase family protein
c116908_g1	AT4G12020.2	4e-14	WRKY	protein kinase family protein
c129510_g3	AT2G03340.1	2e-20	WRKY	WRKY DNA-binding protein 3
c122909_g1	AT4G12020.3	9e-13	WRKY	protein kinase family protein
c126180_g1	AT4G12020.3	3e-15	WRKY	protein kinase family protein
c127199_g1	AT4G12020.2	2e-22	WRKY	protein kinase family protein
c119856_g1	AT4G12020.2	2e-13	WRKY	protein kinase family protein
c123548_g2	AT4G12020.2	4e-11	WRKY	protein kinase family protein
c124328_g1	AT4G12020.2	2e-11	WRKY	protein kinase family protein
c108830_g4	AT4G12020.2	1e-14	WRKY	protein kinase family protein
c130534_g1	AT5G45260.1	5e-13	WRKY	Disease resistance protein (TIR-NBS-LRR class)
c127513_g1	AT4G12020.2	2e-16	WRKY	protein kinase family protein
c126912_g4	AT4G12020.2	1e-25	WRKY	protein kinase family protein
c131962_g1	AT4G12020.2	2e-15	WRKY	protein kinase family protein
c111666_g1	AT1G80840.1	1e-40	WRKY	WRKY DNA-binding protein 40
c130366_g1	AT4G12020.2	3e-15	WRKY	protein kinase family protein
c77379_g1	AT4G31800.2	2e-17	WRKY	WRKY DNA-binding protein 18
c131012_g4	AT2G37260.1	2e-103	WRKY	WRKY family transcription factor family protein
c128795_g3	AT4G12020.2	3e-24	WRKY	protein kinase family protein
c121812_g1	AT5G45260.1	6e-34	WRKY	Disease resistance protein (TIR-NBS-LRR class)
c121619_g3	AT4G12020.2	6e-17	WRKY	protein kinase family protein
c121127_g5	AT4G12020.2	1e-18	WRKY	protein kinase family protein
c126206_g3	AT4G12020.2	1e-15	WRKY	protein kinase family protein
c125555_g2	AT4G12020.2	4e-26	WRKY	protein kinase family protein
c126206_g2	AT4G12020.2	1e-19	WRKY	protein kinase family protein
c132361_g1	AT4G12020.2	2e-13	WRKY	protein kinase family protein
c131163_g2	AT4G12020.2	1e-18	WRKY	protein kinase family protein
c119313_g1	AT4G12020.3	5e-11	WRKY	protein kinase family protein
c120459_g4	AT4G12020.2	2e-14	WRKY	protein kinase family protein
c113935_g2	AT4G12020.1	6e-11	WRKY	protein kinase family protein
c126246_g2	AT4G12020.2	1e-14	WRKY	protein kinase family protein
c123071_g1	AT4G12020.2	9e-14	WRKY	protein kinase family protein
c128726_g1	AT4G12020.2	8e-15	WRKY	protein kinase family protein
c133066_g1	AT4G12020.2	2e-74	WRKY	protein kinase family protein
c88966_g1	AT2G44745.1	5e-12	WRKY	WRKY family transcription factor
c131304_g1	AT4G12020.2	9e-12	WRKY	protein kinase family protein
c127747_g1	AT4G12020.2	8e-13	WRKY	protein kinase family protein
c131914_g2	AT4G12020.2	2e-20	WRKY	protein kinase family protein
c124526_g1	AT4G12020.1	6e-11	WRKY	protein kinase family protein
c129436_g3	AT4G12020.2	6e-15	WRKY	protein kinase family protein
c126849_g4	AT4G12020.2	5e-18	WRKY	protein kinase family protein
c117510_g2	AT4G12020.2	1e-15	WRKY	protein kinase family protein
c123493_g1	AT4G12020.3	1e-16	WRKY	protein kinase family protein
c114639_g1	AT4G12020.2	2e-15	WRKY	protein kinase family protein
c132959_g1	AT4G12020.2	1e-12	WRKY	protein kinase family protein
c125555_g5	AT4G12020.2	7e-28	WRKY	protein kinase family protein
c125142_g1	AT2G34830.1	2e-31	WRKY	WRKY DNA-binding protein 35
c124387_g1	AT5G45050.2	4e-31	WRKY	Disease resistance protein (TIR-NBS-LRR class)
c120906_g5	AT4G12020.2	6e-15	WRKY	protein kinase family protein
c125142_g2	AT4G01250.1	2e-36	WRKY	WRKY family transcription factor
c125320_g1	AT4G12020.2	4e-13	WRKY	protein kinase family protein
c109212_g1	AT4G12020.2	2e-23	WRKY	protein kinase family protein
c126196_g2	AT4G12020.3	2e-17	WRKY	protein kinase family protein
c127150_g1	AT4G12020.3	3e-15	WRKY	protein kinase family protein
c118903_g1	AT4G12020.2	5e-12	WRKY	protein kinase family protein
c123687_g1	AT4G12020.3	2e-16	WRKY	protein kinase family protein
c113998_g2	AT1G29280.1	4e-63	WRKY	WRKY DNA-binding protein 65
c132352_g4	AT4G12020.1	4e-34	WRKY	protein kinase family protein
c133115_g1	AT4G12020.3	1e-13	WRKY	protein kinase family protein
c131762_g7	AT4G12020.2	5e-58	WRKY	protein kinase family protein
c106369_g2	AT4G12020.3	4e-11	WRKY	protein kinase family protein
c131487_g1	AT4G12020.2	4e-23	WRKY	protein kinase family protein
c131873_g2	AT4G12020.3	2e-25	WRKY	protein kinase family protein
c110570_g1	AT4G12020.2	3e-15	WRKY	protein kinase family protein
c132894_g1	AT4G12020.2	4e-15	WRKY	protein kinase family protein
c123388_g2	AT4G12020.2	3e-14	WRKY	protein kinase family protein
c119876_g1	AT4G12020.3	3e-15	WRKY	protein kinase family protein
c129630_g1	AT4G12020.3	2e-14	WRKY	protein kinase family protein
c133018_g1	AT4G12020.3	2e-50	WRKY	protein kinase family protein
c123687_g3	AT4G12020.3	5e-17	WRKY	protein kinase family protein
c128942_g3	AT4G12020.2	2e-16	WRKY	protein kinase family protein
c129282_g1	AT4G12020.2	2e-11	WRKY	protein kinase family protein
c128942_g2	AT4G12020.2	5e-16	WRKY	protein kinase family protein
c122203_g6	AT4G12020.2	8e-14	WRKY	protein kinase family protein
c132820_g1	AT4G12020.2	2e-11	WRKY	protein kinase family protein
c125419_g2	AT4G12020.3	7e-13	WRKY	protein kinase family protein
c130227_g1	AT4G12020.1	4e-38	WRKY	protein kinase family protein
c121619_g1	AT4G12020.2	2e-12	WRKY	protein kinase family protein
c119858_g1	AT4G12020.2	1e-11	WRKY	protein kinase family protein
c124802_g1	AT4G12020.2	2e-15	WRKY	protein kinase family protein
c125185_g3	AT4G12020.2	3e-15	WRKY	protein kinase family protein
c118615_g3	AT4G26640.1	2e-12	WRKY	WRKY family transcription factor family protein
c118700_g5	AT4G12020.2	1e-10	WRKY	protein kinase family protein
c108483_g1	AT4G12020.1	2e-15	WRKY	protein kinase family protein
c110658_g1	AT4G12020.2	1e-16	WRKY	protein kinase family protein
c120664_g5	AT2G38470.1	5e-70	WRKY	WRKY DNA-binding protein 33
c126660_g1	AT4G12020.2	6e-14	WRKY	protein kinase family protein
c115306_g1	AT4G12020.2	1e-16	WRKY	protein kinase family protein
c114458_g5	AT4G12020.2	2e-12	WRKY	protein kinase family protein
c116919_g1	AT4G12020.2	6e-58	WRKY	protein kinase family protein
c111635_g4	AT4G12020.3	2e-16	WRKY	protein kinase family protein
c125756_g2	AT4G12020.2	5e-15	WRKY	protein kinase family protein
c117382_g1	AT4G12020.2	6e-17	WRKY	protein kinase family protein
c117156_g2	AT4G12020.2	2e-19	WRKY	protein kinase family protein
c121176_g4	AT4G12020.2	1e-12	WRKY	protein kinase family protein
c126928_g2	AT4G12020.2	1e-15	WRKY	protein kinase family protein
c126514_g2	AT4G12020.3	3e-14	WRKY	protein kinase family protein
c114845_g1	AT5G45260.1	1e-15	WRKY	Disease resistance protein (TIR-NBS-LRR class)
c93122_g1	AT3G56400.1	2e-42	WRKY	WRKY DNA-binding protein 70
c126126_g4	AT4G12020.2	3e-15	WRKY	protein kinase family protein
c101983_g1	AT4G12020.2	2e-36	WRKY	protein kinase family protein
c83144_g1	AT5G43290.1	4e-39	WRKY	WRKY DNA-binding protein 49
c126002_g8	AT4G12020.2	2e-24	WRKY	protein kinase family protein
c130338_g1	AT4G12020.2	7e-12	WRKY	protein kinase family protein
c133018_g2	AT5G45050.1	1e-21	WRKY	Disease resistance protein (TIR-NBS-LRR class)
c132230_g3	AT4G31550.1	2e-108	WRKY	WRKY DNA-binding protein 11
c118540_g4	AT4G31800.2	1e-33	WRKY	WRKY DNA-binding protein 18
c126345_g4	AT1G62300.1	8e-34	WRKY	WRKY family transcription factor
c132356_g1	AT4G12020.2	6e-16	WRKY	protein kinase family protein
c133050_g1	AT4G12020.2	7e-16	WRKY	protein kinase family protein
c131975_g2	AT5G45050.1	1e-15	WRKY	Disease resistance protein (TIR-NBS-LRR class)
c112514_g1	AT4G12020.3	4e-12	WRKY	protein kinase family protein
c128837_g5	AT4G12020.2	3e-26	WRKY	protein kinase family protein
c128907_g4	AT4G12020.2	4e-16	WRKY	protein kinase family protein
c117156_g1	AT4G12020.2	3e-14	WRKY	protein kinase family protein
c126409_g1	AT4G12020.2	1e-14	WRKY	protein kinase family protein
c122282_g1	AT4G12020.2	3e-13	WRKY	protein kinase family protein
c118540_g3	AT4G31800.1	2e-52	WRKY	WRKY DNA-binding protein 18
c120688_g3	AT4G12020.2	1e-17	WRKY	protein kinase family protein
c118982_g2	AT4G12020.2	4e-18	WRKY	protein kinase family protein
c120644_g4	AT4G12020.2	2e-15	WRKY	protein kinase family protein
c107519_g2	AT2G30590.1	1e-68	WRKY	WRKY DNA-binding protein 21
c129132_g2	AT4G12020.2	1e-13	WRKY	protein kinase family protein
c121748_g1	AT4G12020.2	5e-23	WRKY	protein kinase family protein
c112439_g2	AT4G12020.2	2e-15	WRKY	protein kinase family protein
c131042_g2	AT4G12020.3	2e-15	WRKY	protein kinase family protein
c131617_g2	AT4G12020.1	2e-11	WRKY	protein kinase family protein
c130099_g3	AT4G12020.2	1e-13	WRKY	protein kinase family protein
c132219_g1	AT4G12020.3	8e-19	WRKY	protein kinase family protein
c127539_g5	AT4G12020.3	2e-11	WRKY	protein kinase family protein
c123869_g5	AT4G12020.2	1e-15	WRKY	protein kinase family protein
c131151_g2	AT4G12020.2	8e-63	WRKY	protein kinase family protein
c115003_g8	AT3G04670.1	6e-111	WRKY	WRKY DNA-binding protein 39
c111491_g2	AT1G29860.1	6e-54	WRKY	WRKY DNA-binding protein 71
c117918_g1	AT4G26640.1	3e-78	WRKY	WRKY family transcription factor family protein
c133073_g1	AT4G12020.3	6e-15	WRKY	protein kinase family protein
c107650_g2	AT4G12020.2	2e-17	WRKY	protein kinase family protein
c130099_g2	AT4G12020.2	3e-14	WRKY	protein kinase family protein
c130790_g1	AT4G12020.2	2e-15	WRKY	protein kinase family protein
c126733_g1	AT4G12020.2	1e-28	WRKY	protein kinase family protein
c108811_g1	AT5G45050.1	2e-22	WRKY	Disease resistance protein (TIR-NBS-LRR class)
c100025_g1	AT4G12020.2	3e-18	WRKY	protein kinase family protein
c122309_g1	AT4G12020.2	6e-12	WRKY	protein kinase family protein
c119807_g1	AT4G12020.2	3e-13	WRKY	protein kinase family protein
c119948_g1	AT5G13080.1	1e-45	WRKY	WRKY DNA-binding protein 75
c132367_g1	AT4G12020.2	3e-13	WRKY	protein kinase family protein
c133047_g2	AT5G49520.1	4e-30	WRKY	WRKY DNA-binding protein 48
c125048_g1	AT4G12020.2	7e-13	WRKY	protein kinase family protein
c129008_g1	AT4G12020.2	5e-21	WRKY	protein kinase family protein
c131878_g1	AT4G12020.2	6e-13	WRKY	protein kinase family protein
c123038_g1	AT4G12020.2	3e-11	WRKY	protein kinase family protein
c114395_g2	AT4G12020.2	1e-18	WRKY	protein kinase family protein
c116228_g2	AT4G12020.3	7e-14	WRKY	protein kinase family protein
c107857_g2	AT4G12020.2	7e-13	WRKY	protein kinase family protein
c118499_g2	AT4G12020.2	1e-12	WRKY	protein kinase family protein
c123780_g1	AT4G12020.1	1e-12	WRKY	protein kinase family protein
c118822_g5	AT4G12020.2	3e-14	WRKY	protein kinase family protein
c111064_g1	AT4G12020.3	1e-18	WRKY	protein kinase family protein
c132473_g3	AT4G12020.1	4e-20	WRKY	protein kinase family protein
c113983_g2	AT5G15130.1	2e-58	WRKY	WRKY DNA-binding protein 72
c112273_g1	AT4G12020.2	5e-11	WRKY	protein kinase family protein
c131921_g1	AT4G12020.2	8e-16	WRKY	protein kinase family protein
c132930_g2	AT4G12020.2	5e-13	WRKY	protein kinase family protein
c121025_g1	AT4G12020.2	1e-11	WRKY	protein kinase family protein
c125038_g5	AT4G12020.2	2e-12	WRKY	protein kinase family protein
c106494_g1	AT4G12020.3	2e-11	WRKY	protein kinase family protein
c129425_g3	AT4G12020.2	3e-11	WRKY	protein kinase family protein
c123367_g4	AT4G12020.3	2e-15	WRKY	protein kinase family protein
c130769_g1	AT4G12020.1	2e-19	WRKY	protein kinase family protein
c120081_g1	AT4G12020.2	2e-13	WRKY	protein kinase family protein
c115389_g1	AT4G12020.3	7e-32	WRKY	protein kinase family protein
c130033_g2	AT1G69310.2	2e-58	WRKY	WRKY DNA-binding protein 57
c126126_g3	AT4G12020.2	1e-25	WRKY	protein kinase family protein
c130048_g1	AT4G12020.2	2e-13	WRKY	protein kinase family protein
c132269_g3	AT4G12020.2	2e-13	WRKY	protein kinase family protein
c113914_g5	AT1G08465.1	1e-23	YABBY	Plant-specific transcription factor YABBY family protein
c116765_g3	AT2G45190.1	5e-31	YABBY	Plant-specific transcription factor YABBY family protein
c128548_g1	AT1G08465.1	2e-12	YABBY	Plant-specific transcription factor YABBY family protein
c131043_g2	AT2G02540.1	4e-65	ZF-HD	homeobox protein 21
c120450_g2	AT3G28920.1	1e-11	ZF-HD	homeobox protein 34
c96912_g4	AT1G69600.1	3e-29	ZF-HD	zinc finger homeodomain 1
c89664_g1	AT2G18350.1	3e-30	ZF-HD	homeobox protein 24
c129725_g5	AT1G14440.2	4e-45	ZF-HD	homeobox protein 31
