# Supplementary material for: RNA-seq based transcriptomic analysis uncovers α-linolenic acid and jasmonic acid biosynthesis pathways respond to cold acclimation in Camellia japonica
Source: Sci Rep. 2016 Nov 7;6:36463. doi: 10.1038/srep36463 (PMC5098223; doi:10.1038/srep36463)
Supplement: Supplementary Table 7 [file srep36463-s3.xls]

## Sheet: Sheet1
Supplementary Table 7. Regulation of genes involved in plant hormone signal transduction pathways in C. japonica during cold acclimation.
KO ID	CA2/CK fold change	CA8/CK fold change	CA24/CK fold change	CA72/CK fold change	CA168/CK fold change	Plant hormone signaling pathway	NR Description
K14498	-1.36205	-0.628406	-0.121801	-1.05031	0.22183	ABA	PREDICTED: serine/threonine-protein kinase SAPK3 isoform X1 [Jatropha curcas]>gi|802662088|ref|XP_012081019.1| PREDICTED: serine/threonine-protein kinase SAPK3 isoform X1 [Jatropha curcas]>gi|643719738|gb|KDP30449.1| hypothetical protein JCGZ_17137 [Jatropha curcas]
K14432	0.107825	-0.0731127	2.66242	2.98218	2.90356	ABA	DNA binding protein, putative [Ricinus communis]>gi|223531832|gb|EEF33650.1| DNA binding protein, putative [Ricinus communis]
K14496	-0.518653	-0.350728	-0.85228	-1.40356	-1.13976	ABA	hypothetical protein EUGRSUZ_D02364 [Eucalyptus grandis]
K14496	-0.76947	-0.608801	-1.11309	-2.18606	-1.15556	ABA	PREDICTED: abscisic acid receptor PYL8 [Nelumbo nucifera]
K14498	-1.46201	-1.65017	-1.05713	0.335835	0.951757	ABA	Serine/threonine-protein kinase SAPK3 isoform 1 [Theobroma cacao]>gi|508776902|gb|EOY24158.1| Serine/threonine-protein kinase SAPK3 isoform 1 [Theobroma cacao]
K14498	-1.79871	-1.71295	-1.01268	0.383832	1.18652	ABA	hypothetical protein CISIN_1g027327mg [Citrus sinensis]
K14432	0.996571	1.7693	3.42785	3.04166	2.66679	ABA	--
K14432	-1.49799	-1.03047	-2.36708	-4.52824	-1.95929	ABA	PREDICTED: protein FD [Populus euphratica]
K14496	1.54216	0.608507	1.94008	1.61655	-0.642538	ABA	unnamed protein product [Coffea canephora]
K14498	-0.167718	-0.18691	-0.874231	-1.49746	-1.5065	ABA	PREDICTED: serine/threonine-protein kinase SRK2I-like [Erythranthe guttatus]>gi|604345867|gb|EYU44364.1| hypothetical protein MIMGU_mgv1a009037mg [Erythranthe guttata]
K14498	-0.589896	-0.743437	-0.421901	-0.924401	-0.641191	ABA	kinase SPK-3 family protein [Populus trichocarpa]>gi|550341000|gb|ERP62181.1| kinase SPK-3 family protein [Populus trichocarpa]
K14432	0.240004	0.0515252	-0.899784	-0.453212	-0.472222	ABA	bZIP transcription factor family protein 3 [Camellia sinensis]
K14496	1.63621	0.650115	1.26854	0.932788	0.321318	ABA	PREDICTED: abscisic acid receptor PYR1 isoform X1 [Prunus mume]
K14432	0.173101	0.958174	1.28011	2.67349	2.17204	ABA	unknown [Populus trichocarpa]
K14496	1.82182	2.38276	2.87182	2.69529	1.74392	ABA	PREDICTED: abscisic acid receptor PYL4 [Nelumbo nucifera]
K14496	1.25214	3.84161	4.70956	1.00935	0.502806	ABA	PREDICTED: abscisic acid receptor PYL4 [Populus euphratica]
K14496	1.041	1.37308	1.65595	-0.0318928	-0.146259	ABA	PREDICTED: abscisic acid receptor PYL4 [Nelumbo nucifera]
K14496	1.05957	1.7512	1.75726	-0.0135459	-0.676483	ABA	PREDICTED: abscisic acid receptor PYL4-like isoform X1 [Solanum tuberosum]>gi|565373733|ref|XP_006353423.1| PREDICTED: abscisic acid receptor PYL4-like isoform X2 [Solanum tuberosum]
K14497	-0.15212	-0.187944	0.349285	1.14302	1.06106	ABA	PREDICTED: protein phosphatase 2C 16-like isoform X1 [Solanum tuberosum]>gi|565352042|ref|XP_006342956.1| PREDICTED: protein phosphatase 2C 16-like isoform X2 [Solanum tuberosum]
K14498	-0.00372359	0.547521	0.838608	0.38585	0.7689	ABA	Kinase superfamily protein isoform 3 [Theobroma cacao]>gi|508724055|gb|EOY15952.1| Kinase superfamily protein isoform 3 [Theobroma cacao]
K14432	-0.0387869	-0.214498	-0.670902	-0.536923	0.120557	ABA	bZIP transcription factor bZIP7 [Camellia sinensis]
K14497	-1.14581	-0.158198	0.30313	2.25645	1.44332	ABA	unnamed protein product [Vitis vinifera]
K14497	0.0215806	0.0213427	1.03584	1.45898	1.39775	ABA	Protein phosphatase 2C 16 -like protein [Gossypium arboreum]
K14496	0.754588	1.10096	1.31362	2.01344	3.76815	ABA	hypothetical protein PRUPE_ppa020879mg [Prunus persica]>gi|462421296|gb|EMJ25559.1| hypothetical protein PRUPE_ppa020879mg [Prunus persica]
K13416	0.213093	-1.02185	-0.896234	-0.477256	-1.46255	BR	lrr receptor protein kinase, putative [Ricinus communis]>gi|223526029|gb|EEF28398.1| lrr receptor protein kinase, putative [Ricinus communis]
K14500	0.958185	2.33693	3.29107	2.5989	2.54996	BR	Putative serine/threonine-protein kinase [Glycine soja]
K13415	-0.0700672	-1.3202	-0.0855087	-1.25031	-1.61233	BR	unnamed protein product [Coffea canephora]
K14505	0.0791392	-0.782024	-1.02096	-2.26599	-2.45389	BR	cyclin D3-1 [Camellia sinensis]
K14503	-1.43046	-2.00329	0.286483	0.957171	0.679066	BR	PREDICTED: BES1/BZR1 homolog protein 4-like isoform X1 [Nicotiana tomentosiformis]>gi|697106749|ref|XP_009607197.1| PREDICTED: BES1/BZR1 homolog protein 4-like isoform X2 [Nicotiana tomentosiformis]
K14500	-0.0319258	0.0745965	0.297382	1.48715	1.68566	BR	hypothetical protein B456_009G094800 [Gossypium raimondii]
K14500	-0.562504	-0.140105	-0.149504	0.806483	1.11934	BR	Kinase protein with tetratricopeptide repeat domain isoform 1 [Theobroma cacao]>gi|590678155|ref|XP_007040221.1| Kinase protein with tetratricopeptide repeat domain isoform 1 [Theobroma cacao]>gi|590678159|ref|XP_007040222.1| Kinase protein with tetratricopeptide repeat domain isoform 1 [Theobroma cacao]>gi|508777465|gb|EOY24721.1| Kinase protein with tetratricopeptide repeat domain isoform 1 [Th…
K14499	0.466883	-0.444939	0.230723	-0.0546285	-1.06298	BR	PREDICTED: BRI1 kinase inhibitor 1 [Vitis vinifera]
K13415	0.955872	1.17938	2.7896	1.37135	-0.0983722	BR	PREDICTED: probable inactive receptor kinase At1g27190 [Populus euphratica]
K14500	-0.860218	-0.440773	-0.0063535	-2.14428	-0.892078	BR	PREDICTED: probable serine/threonine-protein kinase At5g41260 isoform X1 [Vitis vinifera]
K13416	-0.277446	0.0807048	-0.409449	-0.848046	-0.844753	BR	ATP binding protein, putative [Ricinus communis]>gi|223543285|gb|EEF44817.1| ATP binding protein, putative [Ricinus communis]
K14500	-1.82052	-2.31191	-0.720919	-4.4014	-4.63732	BR	PREDICTED: probable serine/threonine-protein kinase At5g41260 [Vitis vinifera]>gi|297740276|emb|CBI30458.3| unnamed protein product [Vitis vinifera]
K13415	0.544476	1.56567	2.35902	1.61342	0.507065	BR	BRI1 protein [Solanum pimpinellifolium]
K14505	-0.546321	-0.834178	-1.4502	-1.57435	-1.20189	BR	cyclin D3-2 [Camellia sinensis]
K14503	0.481726	-0.339871	-0.812563	-1.28426	-1.02896	BR	unnamed protein product [Coffea canephora]
K14503	0.344064	-0.447017	-0.595601	-1.77779	-1.86324	BR	unnamed protein product [Coffea canephora]
K14500	-0.0681893	-0.234726	-0.380714	-0.801376	-0.397951	BR	PREDICTED: probable serine/threonine-protein kinase At4g35230 [Sesamum indicum]
K14505	-0.248128	-0.797703	-1.56373	-0.878235	-0.190194	BR	cyclin D3-2 [Camellia sinensis]
K14505	-0.0652677	-0.480883	-0.890866	-1.87728	-1.16515	BR	cyclin D3-2 [Camellia sinensis]
K14503	0.364703	1.16086	1.87263	1.86191	1.54634	BR	PREDICTED: BES1/BZR1 homolog protein 2-like [Pyrus x bretschneideri]
K14503	1.71094	3.51849	3.89244	2.82752	2.83044	BR	PREDICTED: BES1/BZR1 homolog protein 4-like isoform X1 [Nicotiana tomentosiformis]>gi|697106749|ref|XP_009607197.1| PREDICTED: BES1/BZR1 homolog protein 4-like isoform X2 [Nicotiana tomentosiformis]
K14500	-0.441261	-0.162826	0.457159	1.37398	1.40189	BR	unnamed protein product [Coffea canephora]
K14500	-0.211879	1.0975	1.52563	2.84121	3.18512	BR	unnamed protein product [Coffea canephora]
K14490	-1.20764	-1.98699	-0.500604	-2.43468	-2.98002	CK	PREDICTED: histidine-containing phosphotransfer protein 4-like [Vitis vinifera]>gi|147818916|emb|CAN69375.1| hypothetical protein VITISV_008201 [Vitis vinifera]>gi|296081566|emb|CBI20571.3| unnamed protein product [Vitis vinifera]
K14492	-3.37161	-3.18082	-1.45553	-0.226987	-0.192892	CK	PREDICTED: two-component response regulator ARR17 isoform X1 [Vitis vinifera]
K14490	0.49454	0.116522	-1.79381	-1.04232	-0.719189	CK	hypothetical protein B456_011G182900 [Gossypium raimondii]
K14489	-1.2934	-3.53798	-2.45833	-3.99787	-4.51547	CK	hypothetical protein JCGZ_23237 [Jatropha curcas]
K14489	1.8554	0.135292	0.5215	-0.371739	0.254639	CK	PREDICTED: histidine kinase 1 isoform X1 [Vitis vinifera]>gi|731386734|ref|XP_010649004.1| PREDICTED: histidine kinase 1 isoform X1 [Vitis vinifera]
K14491	-0.676571	1.54744	1.886	1.49272	0.753075	CK	sensor histidine kinase, putative [Ricinus communis]>gi|223541489|gb|EEF43038.1| sensor histidine kinase, putative [Ricinus communis]
K14491	-0.376403	-0.670954	-1.56538	-2.52372	-1.62446	CK	PREDICTED: two-component response regulator ARR12 [Vitis vinifera]>gi|731407678|ref|XP_010656581.1| PREDICTED: two-component response regulator ARR12 [Vitis vinifera]>gi|731407680|ref|XP_010656582.1| PREDICTED: two-component response regulator ARR12 [Vitis vinifera]
K14491	-1.75164	-1.32597	-1.36948	-1.23018	-2.27983	CK	hypothetical protein ARALYDRAFT_357174 [Arabidopsis lyrata subsp. lyrata]>gi|297309811|gb|EFH40235.1| hypothetical protein ARALYDRAFT_357174 [Arabidopsis lyrata subsp. lyrata]
K14489	0.0384582	-0.494483	-0.560361	-1.80687	-1.55614	CK	PREDICTED: histidine kinase 2 [Vitis vinifera]>gi|731410141|ref|XP_010657450.1| PREDICTED: histidine kinase 2 [Vitis vinifera]>gi|731410144|ref|XP_010657451.1| PREDICTED: histidine kinase 2 [Vitis vinifera]
K14489	-0.144097	-0.77551	-0.519242	-2.66593	-2.3614	CK	hypothetical protein PRUPE_ppa019228mg [Prunus persica]>gi|462421179|gb|EMJ25442.1| hypothetical protein PRUPE_ppa019228mg [Prunus persica]
K14489	-0.128573	-0.558534	-0.737174	-3.30982	-2.80768	CK	PREDICTED: histidine kinase 5 [Nicotiana tomentosiformis]>gi|697106988|ref|XP_009607324.1| PREDICTED: histidine kinase 5 [Nicotiana tomentosiformis]>gi|697106990|ref|XP_009607325.1| PREDICTED: histidine kinase 5 [Nicotiana tomentosiformis]>gi|697106992|ref|XP_009607326.1| PREDICTED: histidine kinase 5 [Nicotiana tomentosiformis]
K14492	-0.414252	0.23562	-0.839458	1.02464	2.22196	CK	PREDICTED: two-component response regulator ARR17 [Sesamum indicum]
K14491	-0.0631126	1.68323	1.51346	1.70137	1.63802	CK	hypothetical protein PRUPE_ppa002408mg [Prunus persica]>gi|462422091|gb|EMJ26354.1| hypothetical protein PRUPE_ppa002408mg [Prunus persica]
K14492	-0.637956	-0.861854	-0.509749	-2.13508	-2.39976	CK	PREDICTED: uncharacterized protein LOC100853672 isoform X4 [Vitis vinifera]
K14489	0.0711706	-0.387327	-0.498721	-1.35395	-1.2262	CK	PREDICTED: histidine kinase 2 [Vitis vinifera]>gi|731410141|ref|XP_010657450.1| PREDICTED: histidine kinase 2 [Vitis vinifera]>gi|731410144|ref|XP_010657451.1| PREDICTED: histidine kinase 2 [Vitis vinifera]
K14491	0.0707296	-0.427042	-0.419515	-0.74151	-0.741446	CK	PREDICTED: uncharacterized protein LOC100257808 [Vitis vinifera]
K14492	-1.2054	1.12371	3.17709	0.236208	0.821459	CK	Two-component response regulator ARR9, putative [Ricinus communis]>gi|223546831|gb|EEF48328.1| Two-component response regulator ARR9, putative [Ricinus communis]
K14489	-0.750544	2.59127	0.292739	1.0513	1.73495	CK	cytokinin receptor 1 [Betula pendula]
K14489	-0.237619	1.34818	0.0399978	1.04428	1.43271	CK	histidine kinase [Zea mays]
K14490	0.288603	-0.159691	-0.100651	-0.980457	-1.12181	CK	PREDICTED: uncharacterized protein LOC103336306 [Prunus mume]
K14517	0	6.86039	5.99471	9.07018	10.3706	ET	ethylene-responsive-element-binding factor 13 [Petunia x hybrida]
K14516	-2.07031	0.595615	3.5495	3.3262	2.74079	ET	ethylene response factor [Actinidia eriantha]
K14516	-1.52767	-0.313347	3.14485	2.6755	2.68791	ET	Ethylene-responsive transcription factor 1B [Theobroma cacao]>gi|508714122|gb|EOY06019.1| Ethylene-responsive transcription factor 1B [Theobroma cacao]
K14517	6.96397	7.47083	4.71917	2.87263	1.3139	ET	hypothetical protein EUGRSUZ_I01153 [Eucalyptus grandis]
K14510	-0.0650272	0.601754	0.352724	1.00839	1.08877	ET	unknown [Populus trichocarpa]
K14509	-0.530208	-0.178647	1.44305	0.89525	0.756627	ET	ethylene receptor 2 [Paeonia lactiflora]
K14512	4.07094	3.54067	2.59386	1.32306	1.76939	ET	PREDICTED: mitogen-activated protein kinase 3-like [Nicotiana tomentosiformis]
K14510	-0.233923	-0.0996611	-0.721687	-0.857706	-0.663674	ET	hypothetical protein CISIN_1g027225mg [Citrus sinensis]
K14509	-3.63818	-0.943722	-0.408573	1.61011	1.64472	ET	ethylene receptor ETR2 [Actinidia deliciosa]
K14510	-0.432795	-0.817075	-1.02981	-1.34122	-0.696594	ET	Mitogen activated protein kinase kinase isoform 3, partial [Theobroma cacao]>gi|508700960|gb|EOX92856.1| Mitogen activated protein kinase kinase isoform 3, partial [Theobroma cacao]
K14509	-0.463094	-0.280809	-1.04555	-0.202398	-0.212639	ET	ethylene receptor ERS1a [Actinidia deliciosa]
K14509	-0.777334	-0.727472	-0.885484	0.468807	0.45414	ET	ethylene receptor ERS1a [Actinidia deliciosa]
K14512	0.440474	1.71743	1.78427	2.70296	2.84887	ET	hypothetical protein CISIN_1g0221321mg, partial [Citrus sinensis]
K14514	0.323586	0.804796	1.34452	2.12367	1.75447	ET	EIN3-like protein EIL4 [Actinidia chinensis]
K14517	2.25675	1.75976	2.24838	-0.570129	-1.4399	ET	ERF transcription factor [Camellia sinensis]
K14515	0.426144	1.37068	1.9719	0.291955	0.662335	ET	RNI superfamily protein [Theobroma cacao]>gi|508780734|gb|EOY27990.1| RNI superfamily protein [Theobroma cacao]
K14509	-0.764445	0.67364	1.10302	2.85754	2.22904	ET	PREDICTED: ethylene receptor 2-like isoform X3 [Nelumbo nucifera]
K14514	0.434801	0.584191	1.10113	1.15818	0.335096	ET	PREDICTED: ETHYLENE INSENSITIVE 3-like 1 protein [Vitis vinifera]>gi|731414114|ref|XP_010659025.1| PREDICTED: ETHYLENE INSENSITIVE 3-like 1 protein [Vitis vinifera]
K14509	-0.358053	-0.605948	1.06396	1.10303	0.726752	ET	PREDICTED: protein EIN4 [Vitis vinifera]
K14515	0.671275	0.417486	1.67232	2.93394	2.37793	ET	PREDICTED: EIN3-binding F-box protein 1-like [Populus euphratica]
K14515	-0.441314	-0.940442	-0.388954	0.359974	0.916796	ET	PREDICTED: EIN3-binding F-box protein 1-like [Vitis vinifera]
K14510	0.0613873	-0.0776091	-0.262493	-0.768423	-0.575052	ET	constitutive triple response-like protein, partial [Musa acuminata AAA Group]
K14510	0.197742	-0.417523	-0.429466	-1.54495	-1.4252	ET	PREDICTED: serine/threonine-protein kinase CTR1-like [Vitis vinifera]>gi|731413354|ref|XP_010658699.1| PREDICTED: serine/threonine-protein kinase CTR1-like [Vitis vinifera]>gi|731413356|ref|XP_010658700.1| PREDICTED: serine/threonine-protein kinase CTR1-like [Vitis vinifera]>gi|731413358|ref|XP_010658701.1| PREDICTED: serine/threonine-protein kinase CTR1-like [Vitis vinifera]>gi|296090398|emb|CBI…
K14510	0.22777	-0.304665	-0.308476	-1.70628	-1.51831	ET	CTR1-like protein kinase, partial [Diospyros kaki]
K14509	-1.40147	-0.141435	1.57604	1.04134	1.31884	ET	ethylene receptor 2 [Paeonia lactiflora]
K14510	0.184721	-0.232444	-0.214043	-1.58945	-1.30943	ET	hypothetical protein CISIN_1g0425011mg, partial [Citrus sinensis]
K14515	-0.278421	-0.752916	-1.01708	-1.19072	-0.949837	ET	PREDICTED: F-box/LRR-repeat protein 3 [Vitis vinifera]
K14510	0.80624	1.87838	1.00476	0.918075	0.700832	ET	PREDICTED: serine/threonine-protein kinase CTR1 [Vitis vinifera]
K14517	-0.403696	1.59055	3.10718	4.08192	3.58847	ET	PREDICTED: pathogenesis-related genes transcriptional activator PTI5-like [Citrus sinensis]>gi|641859064|gb|KDO77754.1| hypothetical protein CISIN_1g031071mg [Citrus sinensis]
K14494	1.06093	1.9298	1.77416	1.51414	1.25345	GA	PREDICTED: nodulation-signaling pathway 2 protein-like [Populus euphratica]
K12126	-1.74346	-0.805013	-0.730009	-3.48915	-1.44376	GA	unnamed protein product [Vitis vinifera]
K14494	0.600207	-0.233657	-0.928997	-2.34109	-1.43338	GA	PREDICTED: scarecrow-like protein 3 [Vitis vinifera]
K14494	0.802694	1.68296	0.74763	4.87593	7.10591	GA	hypothetical protein POPTR_0001s33360g [Populus trichocarpa]>gi|222845905|gb|EEE83452.1| hypothetical protein POPTR_0001s33360g [Populus trichocarpa]
K14493	-0.818756	-0.763697	-1.02629	-2.65731	-3.38717	GA	PREDICTED: probable carboxylesterase 18 [Nicotiana sylvestris]
K14494	-0.511535	-0.398331	-0.194731	-1.61571	-1.97727	GA	hypothetical protein POPTR_0010s12080g [Populus trichocarpa]>gi|550329624|gb|EEF00970.2| hypothetical protein POPTR_0010s12080g [Populus trichocarpa]
K14494	-0.0797524	0.486179	1.28557	0.809441	0.283786	GA	hypothetical protein POPTR_0010s12080g [Populus trichocarpa]>gi|550329624|gb|EEF00970.2| hypothetical protein POPTR_0010s12080g [Populus trichocarpa]
K14494	-0.603945	-2.43014	-2.12809	-3.22691	-4.1646	GA	hypothetical protein CICLE_v10000940mg [Citrus clementina]>gi|557536273|gb|ESR47391.1| hypothetical protein CICLE_v10000940mg [Citrus clementina]
K14493	2.38437	3.96665	2.51474	1.97109	2.79822	GA	CXE carboxylesterase [Actinidia deliciosa]
K14493	-1.42612	-1.00709	-1.81018	-1.1897	-0.667899	GA	CXE carboxylesterase [Actinidia deliciosa]
K14493	-0.621528	2.4484	2.78159	2.53197	1.80541	GA	GID1b [Camellia sinensis]
K14494	0.0277543	-1.53142	-0.779135	-1.28392	-2.81124	GA	GRAS family transcription factor [Theobroma cacao]>gi|508777376|gb|EOY24632.1| GRAS family transcription factor [Theobroma cacao]
K14493	0.0671337	1.97359	1.11768	2.54748	2.36671	GA	GID1b [Camellia sinensis]
K14493	0.0746045	0.175987	0.306514	0.841611	0.743329	GA	GA signaling receptor [Actinidia deliciosa]
K14493	1.45674	1.59329	2.71865	2.12099	1.48613	GA	catalytic, putative [Ricinus communis]>gi|223535124|gb|EEF36804.1| catalytic, putative [Ricinus communis]
K14493	2.94097	3.58019	1.72027	1.96945	1.13378	GA	unnamed protein product [Vitis vinifera]
K14493	-0.820539	2.27577	2.87766	2.62242	1.82287	GA	GA signaling receptor [Actinidia deliciosa]
K14494	-0.31598	0.332785	0.397462	-1.48926	-0.875688	GA	GA repressor DELLA [Actinidia deliciosa]
K14494	-0.496724	-0.411978	0.908156	0.0811567	-0.443492	GA	GA repressor DELLA [Actinidia deliciosa]
K12126	-1.39125	-1.76218	-0.977754	-0.83746	-0.337251	GA	PREDICTED: transcription factor UNE10 isoform X5 [Vitis vinifera]
K14494	0.946138	0.0411379	0.387645	-0.278357	-0.730103	GA	GA repressor DELLA [Actinidia deliciosa]
K14494	0.97616	0.176122	0.41075	-0.263793	-0.703696	GA	GA repressor DELLA [Actinidia deliciosa]
K14494	-0.286864	0.344318	0.988318	0.46897	-0.189334	GA	GA repressor DELLA [Actinidia deliciosa]
K14494	1.71873	2.24492	0.975281	2.95221	1.93523	GA	PREDICTED: scarecrow-like protein 3 isoform X1 [Vitis vinifera]>gi|731435369|ref|XP_010645688.1| PREDICTED: scarecrow-like protein 3 isoform X1 [Vitis vinifera]
K16189	-0.431914	0.0434974	0.905668	2.7898	2.41501	GA	hypothetical protein POPTR_0015s03550g [Populus trichocarpa]>gi|550321860|gb|EEF06174.2| hypothetical protein POPTR_0015s03550g [Populus trichocarpa]
K14493	0.82203	0.0547647	0.300194	-0.243691	-1.18312	GA	GID1c [Camellia sinensis]
K14494	0.385019	1.45979	1.07077	0.732626	1.20828	GA	CXE carboxylesterase [Actinidia deliciosa]
K14494	-0.523817	-0.42399	-0.257432	-0.614796	-1.1093	GA	hypothetical protein Csa_3G020600 [Cucumis sativus]
K12126	-0.157782	-0.19146	0.888147	0.688981	0.503151	GA	PREDICTED: transcription factor PIF3-like isoform X2 [Vitis vinifera]
K14494	-0.0809928	-0.0505185	-0.763032	-0.250318	-0.521726	GA	PREDICTED: scarecrow-like protein 23 [Jatropha curcas]>gi|643719722|gb|KDP30443.1| hypothetical protein JCGZ_16682 [Jatropha curcas]
K14495	0.515525	-0.0658662	-0.796058	-0.260686	-1.77727	GA	GA signaling F-Box [Actinidia deliciosa]
K14493	0	0	8.71937	7.05488	9.25467	GA	PREDICTED: probable carboxylesterase 15 [Nicotiana tomentosiformis]
K14494	2.47682	3.32303	1.27158	0.978745	2.71665	GA	PREDICTED: nodulation-signaling pathway 1 protein isoform X1 [Vitis vinifera]>gi|731401830|ref|XP_010654436.1| PREDICTED: nodulation-signaling pathway 1 protein isoform X2 [Vitis vinifera]
K14488	-0.260272	-3.13577	-3.23249	-3.33837	-6.69559	IAA	PREDICTED: auxin-induced protein 15A-like [Nelumbo nucifera]
K14488	4.64888	5.12844	3.46785	2.93379	3.05651	IAA	SAUR family protein [Theobroma cacao]>gi|508776419|gb|EOY23675.1| SAUR family protein [Theobroma cacao]
K14488	-2.78036	-2.79931	1.64319	1.82196	3.00703	IAA	PREDICTED: auxin-induced protein 15A [Nelumbo nucifera]
K14431	0.496385	0.0735697	0.0674236	1.79033	1.12083	IAA	PREDICTED: transcription factor TGA2 isoform X3 [Sesamum indicum]
K14487	0.216569	5.5702	5.91471	-1.03906	0.890548	IAA	unnamed protein product [Coffea canephora]
K14486	-0.165229	-0.398207	-1.34769	-1.12726	-0.586016	IAA	PREDICTED: auxin response factor 23-like isoform X3 [Vitis vinifera]
K14484	-0.00541518	-0.908072	-0.388197	-0.821187	-1.37284	IAA	unnamed protein product [Coffea canephora]
K14486	0.00716856	0.130715	-1.12793	-0.56253	-0.215235	IAA	PREDICTED: auxin response factor 17-like [Nelumbo nucifera]
K14486	0.0455402	-0.0509936	0.689005	1.35925	0.717488	IAA	PREDICTED: auxin response factor 2 [Gossypium raimondii]>gi|763740444|gb|KJB07943.1| hypothetical protein B456_001G054600 [Gossypium raimondii]>gi|763740445|gb|KJB07944.1| hypothetical protein B456_001G054600 [Gossypium raimondii]
K14486	0.517947	1.39205	1.67144	1.11398	-0.1481	IAA	PREDICTED: auxin response factor 2 isoform X2 [Populus euphratica]
K14487	0.308393	-0.286713	0.228267	-1.41925	-1.95781	IAA	PREDICTED: indole-3-acetic acid-amido synthetase GH3.6 [Cucumis melo]
K14484	3.56858	3.28713	4.16844	2.61403	0.991649	IAA	--
K14484	-1.01206	-1.34917	-0.338976	-1.01302	-1.14167	IAA	hypothetical protein CICLE_v10001479mg [Citrus clementina]>gi|557535858|gb|ESR46976.1| hypothetical protein CICLE_v10001479mg [Citrus clementina]
K14484	-0.852754	-1.26976	-0.328507	-1.0028	-1.17708	IAA	Aux/IAA protein-like [Solanum tuberosum]
K14487	0.70447	3.61164	3.28414	3.04779	0.0380065	IAA	Indole-3-acetic acid-amido synthetase GH3.3, putative [Ricinus communis]>gi|223535782|gb|EEF37444.1| Indole-3-acetic acid-amido synthetase GH3.3, putative [Ricinus communis]
K14488	0.930226	1.78796	3.41366	3.2799	1.45438	IAA	unnamed protein product [Coffea canephora]
K14488	-1.14188	-1.8933	-1.37582	-1.81903	-2.74438	IAA	PREDICTED: auxin-induced protein 15A-like [Gossypium raimondii]>gi|763743691|gb|KJB11190.1| hypothetical protein B456_001G244500 [Gossypium raimondii]
K14431	0.857455	0.554828	-0.0119506	-0.824153	-0.650706	IAA	PREDICTED: transcription factor TGA4 [Vitis vinifera]>gi|731428244|ref|XP_010664271.1| PREDICTED: transcription factor TGA4 [Vitis vinifera]>gi|731428247|ref|XP_010664272.1| PREDICTED: transcription factor TGA4 [Vitis vinifera]>gi|731428249|ref|XP_010664273.1| PREDICTED: transcription factor TGA4 [Vitis vinifera]>gi|731428251|ref|XP_010664274.1| PREDICTED: transcription factor TGA4 [Vitis vinifer…
K14431	1.04378	0.657637	0.231176	-0.679966	-0.241344	IAA	TGA-type basic leucine zipper protein TGA1.1 [Populus trichocarpa]>gi|222853511|gb|EEE91058.1| TGA-type basic leucine zipper protein TGA1.1 [Populus trichocarpa]
K14486	0.224579	2.29395	3.39215	2.20464	2.56787	IAA	PREDICTED: auxin response factor 5 [Vitis vinifera]>gi|731429839|ref|XP_010664787.1| PREDICTED: auxin response factor 5 [Vitis vinifera]
K14485	0.0242583	0.364465	1.02568	-0.175799	-0.527987	IAA	PREDICTED: protein TRANSPORT INHIBITOR RESPONSE 1 [Vitis vinifera]
K14487	1.10442	-0.724067	-0.0793149	-1.54745	-2.51993	IAA	PREDICTED: probable indole-3-acetic acid-amido synthetase GH3.5 [Jatropha curcas]>gi|643709762|gb|KDP24171.1| hypothetical protein JCGZ_25828 [Jatropha curcas]
K14486	-0.435438	-1.0231	-0.342579	-0.911813	-1.60527	IAA	PREDICTED: auxin response factor 18 [Vitis vinifera]
K14431	1.10872	1.04806	3.27152	0.864314	-0.93188	IAA	PREDICTED: transcription factor HBP-1b(c38)-like [Jatropha curcas]>gi|643710226|gb|KDP24433.1| hypothetical protein JCGZ_24997 [Jatropha curcas]
K14486	0.325426	0.342238	1.57055	1.17734	0.794603	IAA	auxin response factor 5 [Camellia sinensis]
K14484	0.213194	0.0908896	0.916313	0.493701	-0.0641146	IAA	PREDICTED: auxin-responsive protein IAA18-like isoform X1 [Vitis vinifera]
K14431	0.278385	0.399524	3.33428	1.47112	1.88834	IAA	hypothetical protein PRUPE_ppa007578mg [Prunus persica]>gi|645219189|ref|XP_008234510.1| PREDICTED: transcription factor TGA1 isoform X1 [Prunus mume]>gi|462401048|gb|EMJ06605.1| hypothetical protein PRUPE_ppa007578mg [Prunus persica]
K14431	0.014915	0.417518	0.60063	2.07532	1.71418	IAA	PREDICTED: transcription factor HBP-1b(c38)-like isoform X7 [Fragaria vesca subsp. vesca]
K14488	0.580857	0.649294	-1.00519	-2.1212	-1.69533	IAA	hypothetical protein POPTR_0009s12930g [Populus trichocarpa]>gi|222849406|gb|EEE86953.1| hypothetical protein POPTR_0009s12930g [Populus trichocarpa]
K14488	-0.25892	-1.88534	-1.57065	-2.88759	-5.52773	IAA	PREDICTED: auxin-induced protein 15A-like [Populus euphratica]
K14484	0.268181	0.884408	1.49819	2.04861	1.60224	IAA	auxin response factor [Dimocarpus longan]
K14488	2.85614	4.65773	3.43111	2.51402	4.09642	IAA	PREDICTED: auxin-induced protein X10A-like [Nicotiana sylvestris]
K14486	0.757429	0.599145	1.94262	0.757944	0.431646	IAA	auxin response factor 5 [Camellia sinensis]
K14486	0.984061	1.61105	2.46371	0.515573	0.263	IAA	--
K14486	0.942013	0.643071	0.485976	0.996923	0.18045	IAA	PREDICTED: auxin response factor 18 [Vitis vinifera]>gi|731392653|ref|XP_010651170.1| PREDICTED: auxin response factor 18 [Vitis vinifera]>gi|731392655|ref|XP_010651171.1| PREDICTED: auxin response factor 18 [Vitis vinifera]>gi|731392657|ref|XP_010651172.1| PREDICTED: auxin response factor 18 [Vitis vinifera]>gi|731392659|ref|XP_010651173.1| PREDICTED: auxin response factor 18 [Vitis vinifera]
K14486	-1.18808	-1.1033	-0.800622	-1.38939	-1.26868	IAA	PREDICTED: auxin response factor 4 [Vitis vinifera]>gi|297746231|emb|CBI16287.3| unnamed protein product [Vitis vinifera]
K14431	0.862806	0.256302	-0.140159	-1.16605	-1.93877	IAA	BZIP transcription factor family protein isoform 1 [Theobroma cacao]>gi|508710215|gb|EOY02112.1| BZIP transcription factor family protein isoform 1 [Theobroma cacao]
K14487	1.66094	0.0724701	2.37491	-0.694774	-1.17848	IAA	PREDICTED: putative indole-3-acetic acid-amido synthetase GH3.9 [Malus domestica]
K14486	-0.362709	0.226799	1.13536	0.954671	0.634807	IAA	PREDICTED: auxin response factor 6 [Vitis vinifera]
K13946	-0.33753	-1.10615	-0.92845	-2.06085	-2.04338	IAA	auxin influx transport protein [Discaria trinervis]
K13946	-0.839192	-1.54453	-1.68304	-0.922964	-0.1907	IAA	PREDICTED: auxin transporter-like protein 2 [Cucumis melo]
K14484	-0.26223	-0.812927	-0.926016	-0.229129	-0.331779	IAA	IAA12 [Solanum lycopersicum]>gi|365818533|gb|AEX00355.1| IAA12 [Solanum lycopersicum]
K14484	1.04229	1.22302	2.67185	0.507293	-1.27274	IAA	hypothetical protein PRUPE_ppa010871mg [Prunus persica]>gi|462400256|gb|EMJ05924.1| hypothetical protein PRUPE_ppa010871mg [Prunus persica]
K14485	0.345192	0.194841	-1.18962	-0.678611	-1.45499	IAA	PREDICTED: protein TRANSPORT INHIBITOR RESPONSE 1-like [Sesamum indicum]>gi|747071273|ref|XP_011082497.1| PREDICTED: protein TRANSPORT INHIBITOR RESPONSE 1-like [Sesamum indicum]>gi|747071275|ref|XP_011082499.1| PREDICTED: protein TRANSPORT INHIBITOR RESPONSE 1-like [Sesamum indicum]
K14485	-0.22178	-1.02174	-2.3835	-1.76297	-2.4969	IAA	transport inhibitor response 1 [Camellia sinensis]
K14485	-0.00402599	0.399118	-0.0210523	0.93169	0.890601	IAA	PREDICTED: protein AUXIN SIGNALING F-BOX 2 [Sesamum indicum]
K14488	1.43136	2.6257	4.37069	3.68572	1.94231	IAA	unnamed protein product [Coffea canephora]
K14488	5.86881	7.04049	9.45133	7.43884	6.3771	IAA	PREDICTED: auxin-induced protein 15A-like [Nicotiana tomentosiformis]
K14485	0.0573791	0.374774	0.914972	-0.197482	-0.392914	IAA	unnamed protein product [Coffea canephora]
K13946	-0.449384	-1.18215	-0.91151	-2.28457	-2.52386	IAA	PREDICTED: auxin transporter-like protein 4 [Nicotiana tomentosiformis]
K13946	-0.599517	-1.63822	-1.14323	-3.32492	-3.57769	IAA	auxin influx transport protein [Discaria trinervis]
K13946	-1.16524	-0.676648	-0.591132	1.47524	2.32136	IAA	PREDICTED: auxin transporter-like protein 3 [Gossypium raimondii]>gi|763797454|gb|KJB64409.1| hypothetical protein B456_010G048200 [Gossypium raimondii]
K14484	0.259446	0.0839782	0.880966	0.623618	0.426848	IAA	PREDICTED: auxin-responsive protein IAA26-like isoform X2 [Vitis vinifera]
K14484	0.110871	-0.660882	-0.332553	-0.706069	-1.1743	IAA	Phytochrome-associated protein 2 isoform 2 [Theobroma cacao]>gi|508783470|gb|EOY30726.1| Phytochrome-associated protein 2 isoform 2 [Theobroma cacao]
K14431	0.959359	1.82669	3.2307	3.48875	3.84935	IAA	hypothetical protein PRUPE_ppa007593mg [Prunus persica]>gi|462419025|gb|EMJ23288.1| hypothetical protein PRUPE_ppa007593mg [Prunus persica]
K14431	0.069909	0.425177	0.609019	2.08238	1.76043	IAA	PREDICTED: TGACG-sequence-specific DNA-binding protein TGA-2.1, partial [Prunus mume]
K14487	0.795924	0.696743	-0.0592782	-0.109892	-0.303336	IAA	PREDICTED: probable indole-3-acetic acid-amido synthetase GH3.6 [Prunus mume]
K14487	1.74301	6.02769	6.00012	-0.490724	0.644142	IAA	Auxin-responsive GH3 family protein [Theobroma cacao]>gi|508706505|gb|EOX98401.1| Auxin-responsive GH3 family protein [Theobroma cacao]
K14488	1.30253	3.1688	2.14713	1.89736	1.56569	IAA	hypothetical protein CICLE_v10013167mg [Citrus clementina]>gi|557530436|gb|ESR41619.1| hypothetical protein CICLE_v10013167mg [Citrus clementina]
K14488	-0.952487	-9.6753	-4.86496	-4.50765	-9.59103	IAA	PREDICTED: indole-3-acetic acid-induced protein ARG7-like [Malus domestica]
K14487	10.5079	13.0323	10.6233	6.66883	6.82121	IAA	unnamed protein product [Coffea canephora]
K14488	1.7265	0.106652	-1.3889	-3.03219	-2.92924	IAA	PREDICTED: auxin-induced protein 6B-like [Cucumis sativus]
K14488	-0.268419	-1.24847	-0.771591	-3.11852	-3.74879	IAA	PREDICTED: auxin-induced protein 15A-like [Camelina sativa]
K14488	-0.22486	-0.669539	-1.78381	-2.72477	-1.50895	IAA	auxin-responsive family protein [Populus trichocarpa]>gi|222860992|gb|EEE98534.1| auxin-responsive family protein [Populus trichocarpa]
K14487	5.44936	8.59208	6.43534	1.06959	-0.125937	IAA	Auxin-responsive GH3 family protein [Theobroma cacao]>gi|508706505|gb|EOX98401.1| Auxin-responsive GH3 family protein [Theobroma cacao]
K14488	-0.327307	0.118775	-2.67473	-4.26219	-4.42097	IAA	Auxin-induced protein 6B, putative [Ricinus communis]>gi|223551212|gb|EEF52698.1| Auxin-induced protein 6B, putative [Ricinus communis]
K14487	9.7732	12.6952	10.7826	6.12711	0	IAA	unnamed protein product [Coffea canephora]
K14488	1.4858	2.82369	3.14585	3.55044	2.06917	IAA	Calmodulin binding protein, putative [Theobroma cacao]>gi|508775305|gb|EOY22561.1| Calmodulin binding protein, putative [Theobroma cacao]
K14488	-0.493235	-2.24481	-1.67962	-1.42319	-1.21829	IAA	PREDICTED: auxin-induced protein 6B-like [Vitis vinifera]
K14484	-0.385059	-0.476512	0.574219	-0.878021	-2.21305	IAA	hypothetical protein POPTR_0006s27130g [Populus trichocarpa]>gi|222855611|gb|EEE93158.1| hypothetical protein POPTR_0006s27130g [Populus trichocarpa]
K13422	0.443688	-0.0940589	1.97065	-0.585495	-1.69656	JA	PREDICTED: transcription factor MYC2 [Sesamum indicum]
K13422	-0.323797	-0.633935	-0.0639313	-1.33144	-0.857772	JA	hypothetical protein VITISV_040405 [Vitis vinifera]
K13464	2.10713	5.19908	7.5072	4.74815	4.78189	JA	PREDICTED: protein TIFY 9-like [Populus euphratica]
K13422	1.07286	3.23694	4.90613	-0.384513	-1.6158	JA	Basic helix-loop-helix DNA-binding family protein [Theobroma cacao]>gi|508703718|gb|EOX95614.1| Basic helix-loop-helix DNA-binding family protein [Theobroma cacao]
K13422	1.13091	3.24949	5.08931	-0.350156	-1.60351	JA	basic helix-loop-helix family protein [Populus trichocarpa]>gi|222860995|gb|EEE98537.1| basic helix-loop-helix family protein [Populus trichocarpa]
K13464	1.77467	6.26396	10.0452	7.20617	6.15134	JA	PREDICTED: protein TIFY 9-like [Populus euphratica]
K13464	1.7391	5.81652	7.97551	3.33852	4.05004	JA	unnamed protein product [Vitis vinifera]
K13464	2.39606	5.36491	6.40861	2.10285	1.91692	JA	JAZ1 [Maesa lanceolata]
K14506	1.01459	0.811544	1.30035	0.0283831	0.517697	JA	Indole-3-acetic acid-amido synthetase GH3.5 isoform 2 [Theobroma cacao]>gi|508703874|gb|EOX95770.1| Indole-3-acetic acid-amido synthetase GH3.5 isoform 2 [Theobroma cacao]
K14506	0.839779	0.857982	-0.12372	-1.05812	-0.647132	JA	jasmonic acid-amino acid-conjugating enzyme [Ipomoea nil]
K13422	1.65326	2.62594	2.41851	-0.713658	-0.718079	JA	PREDICTED: transcription factor MYC2-like [Vitis vinifera]
K13422	-0.677075	0.875445	3.56398	5.22397	5.49503	JA	hypothetical protein POPTR_0001s11400g [Populus trichocarpa]>gi|222846683|gb|EEE84230.1| hypothetical protein POPTR_0001s11400g [Populus trichocarpa]
K13463	0.0260658	-0.464446	-1.374	-1.07916	-1.21879	JA	RNI-like superfamily protein [Theobroma cacao]>gi|508726004|gb|EOY17901.1| RNI-like superfamily protein [Theobroma cacao]
K13422	1.43687	3.47311	5.4441	0.067656	-1.05054	JA	Basic helix-loop-helix DNA-binding family protein [Theobroma cacao]>gi|508703718|gb|EOX95614.1| Basic helix-loop-helix DNA-binding family protein [Theobroma cacao]
K13422	-0.129588	0.564183	2.35293	0.767981	0.803931	JA	Myc2 bHLH protein [Vitis vinifera]>gi|149347186|gb|ABR23669.1| Myc2 bHLH protein [Vitis vinifera]
K13422	-0.722029	-0.851863	3.50689	2.62751	1.62173	JA	PREDICTED: transcription factor MYC4 [Vitis vinifera]
K14508	-0.761179	0.145992	1.95553	2.14862	2.00612	SA	Regulatory NPR5 -like protein [Gossypium arboreum]
K13449	0.646412	1.18744	2.38376	3.97689	2.02251	SA	hypothetical protein VITISV_023017 [Vitis vinifera]
K14508	0.258357	0.672988	0.382558	1.25909	1.10925	SA	Regulatory protein NPR1, putative [Ricinus communis]>gi|223540263|gb|EEF41835.1| Regulatory protein NPR1, putative [Ricinus communis]
K13449	0	0	0	9.46488	5.3771	SA	PREDICTED: basic form of pathogenesis-related protein 1 [Nicotiana tomentosiformis]
